# Supplementary material for: Broccoli-Derived Peptides and Leucine in Combination Ameliorate D-Galactose-Induced Sarcopenia in Mice
Source: Nutrients. 2026 Jun 19;18(12):1997. doi: 10.3390/nu18121997 (PMC13306220; doi:10.3390/nu18121997)
Supplement: Supplementary file 1 [file nutrients-18-01997-s001.zip]

Archive with 5 entries (5 files):
- Figure S1.PCA plot showing the clustering of samples from different groups.pdf
- Table S1.RNA-seq quality metrics per sample.xlsx
- Table S2.Complete list of differentially expressed genes.xls
- Table S3.pdf
- Table S4.pdf
