# Supplementary material for: Broccoli-Derived Peptides and Leucine in Combination Ameliorate D-Galactose-Induced Sarcopenia in Mice
Source: Nutrients. 2026 Jun 19;18(12):1997. doi: 10.3390/nu18121997 (PMC13306220; doi:10.3390/nu18121997)
Supplement: Supplementary file 1 [file nutrients-18-01997-s001.zip › Table S1.RNA-seq quality metrics per sample.xlsx]

## Sheet: CK1.filter.stat
Type	Raw data	Clean data
Number of Reads	47351166	45054762
Data Size	7102674900	6758214300
N of fq1	143795	123224
N of fq2	237667	151787
GC(%) of fq1	-	41.3
GC(%) of fq2	-	41.3
Q20(%) of fq1	-	99.54
Q20(%) of fq2	-	99.53
Q30(%) of fq1	-	96.61
Q30(%) of fq2	-	96.78
Discard Reads related to N	5942
Discard Reads related to low qual	636530
Discard Reads related to Adapter	1653932

## Sheet: CK2.filter.stat
Type	Raw data	Clean data
Number of Reads	42422396	40282990
Data Size	6363359400	6042448500
N of fq1	129119	110492
N of fq2	215037	137909
GC(%) of fq1	-	41.34
GC(%) of fq2	-	41.36
Q20(%) of fq1	-	99.55
Q20(%) of fq2	-	99.49
Q30(%) of fq1	-	96.67
Q30(%) of fq2	-	96.53
Discard Reads related to N	5378
Discard Reads related to low qual	630762
Discard Reads related to Adapter	1503266

## Sheet: CK3.filter.stat
Type	Raw data	Clean data
Number of Reads	36406360	34364548
Data Size	5460954000	5154682200
N of fq1	114525	96974
N of fq2	187619	119871
GC(%) of fq1	-	41.94
GC(%) of fq2	-	41.94
Q20(%) of fq1	-	99.52
Q20(%) of fq2	-	99.46
Q30(%) of fq1	-	96.49
Q30(%) of fq2	-	96.41
Discard Reads related to N	4574
Discard Reads related to low qual	554144
Discard Reads related to Adapter	1483094

## Sheet: MOD1.filter.stat
Type	Raw data	Clean data
Number of Reads	63706644	56533552
Data Size	9555996600	8480032800
N of fq1	137560	110345
N of fq2	209584	125573
GC(%) of fq1	-	47.43
GC(%) of fq2	-	47.44
Q20(%) of fq1	-	99.63
Q20(%) of fq2	-	99.66
Q30(%) of fq1	-	97.47
Q30(%) of fq2	-	97.68
Discard Reads related to N	4604
Discard Reads related to low qual	758894
Discard Reads related to Adapter	6409594

## Sheet: MOD2.filter.stat
Type	Raw data	Clean data
Number of Reads	64734024	56470334
Data Size	9710103600	8470550100
N of fq1	134745	107575
N of fq2	207315	121803
GC(%) of fq1	-	45.58
GC(%) of fq2	-	45.59
Q20(%) of fq1	-	99.63
Q20(%) of fq2	-	99.67
Q30(%) of fq1	-	97.5
Q30(%) of fq2	-	97.74
Discard Reads related to N	4458
Discard Reads related to low qual	685264
Discard Reads related to Adapter	7573968

## Sheet: MOD3.filter.stat
Type	Raw data	Clean data
Number of Reads	43301050	40928806
Data Size	6495157500	6139320900
N of fq1	140030	118702
N of fq2	231818	145956
GC(%) of fq1	-	48.5
GC(%) of fq2	-	48.53
Q20(%) of fq1	-	99.56
Q20(%) of fq2	-	99.45
Q30(%) of fq1	-	96.84
Q30(%) of fq2	-	96.46
Discard Reads related to N	5858
Discard Reads related to low qual	750052
Discard Reads related to Adapter	1616334

## Sheet: BDP1.filter.stat
Type	Raw data	Clean data
Number of Reads	50870604	47859852
Data Size	7630590600	7178977800
N of fq1	100494	84248
N of fq2	158206	74637
GC(%) of fq1	-	49.78
GC(%) of fq2	-	49.8
Q20(%) of fq1	-	99.57
Q20(%) of fq2	-	99.51
Q30(%) of fq1	-	96.89
Q30(%) of fq2	-	96.7
Discard Reads related to N	5760
Discard Reads related to low qual	720654
Discard Reads related to Adapter	2284338

## Sheet: BDP2.filter.stat
Number of Reads	50046626	47657626
Data Size	7506993900	7148643900
N of fq1	98762	84344
N of fq2	154813	75182
GC(%) of fq1	-	50.88
GC(%) of fq2	-	50.88
Q20(%) of fq1	-	99.59
Q20(%) of fq2	-	99.52
Q30(%) of fq1	-	96.94
Q30(%) of fq2	-	96.74
Discard Reads related to N	5636
Discard Reads related to low qual	713686
Discard Reads related to Adapter	1669678

## Sheet: BDP3.filter.stat
Type	Raw data	Clean data
Number of Reads	50999230	47680808
Data Size	7649884500	7152121200
N of fq1	100941	84860
N of fq2	157443	75163
GC(%) of fq1	-	49.8
GC(%) of fq2	-	49.81
Q20(%) of fq1	-	99.57
Q20(%) of fq2	-	99.5
Q30(%) of fq1	-	96.85
Q30(%) of fq2	-	96.62
Discard Reads related to N	5668
Discard Reads related to low qual	730488
Discard Reads related to Adapter	2582266

## Sheet: COM1.filter.stat
Type	Raw data	Clean data
Number of Reads	51397348	48011724
Data Size	7709602200	7201758600
N of fq1	102775	85435
N of fq2	165557	76229
GC(%) of fq1	-	47.29
GC(%) of fq2	-	47.29
Q20(%) of fq1	-	99.58
Q20(%) of fq2	-	99.55
Q30(%) of fq1	-	97.03
Q30(%) of fq2	-	96.97
Discard Reads related to N	6142
Discard Reads related to low qual	744486
Discard Reads related to Adapter	2634996

[truncated: 4 more sheets: COM2.filter.stat, COM3.filter.stat, FilterSummary, rRNAremoved.rrna.stat]
