# Supplementary material for: Broccoli-Derived Peptides and Leucine in Combination Ameliorate D-Galactose-Induced Sarcopenia in Mice
Source: Nutrients. 2026 Jun 19;18(12):1997. doi: 10.3390/nu18121997 (PMC13306220; doi:10.3390/nu18121997)
Supplement: Supplementary file 1 [file nutrients-18-01997-s001.zip › Table S2.Complete list of differentially expressed genes.xls]

## Sheet: CK-VS-MOD.DEGseq_Method.GeneDif
GeneID	Length	CK-Expression	MOD-Expression	log2Ratio(MOD/CK)	q-value(Storey et al. 2003)	Up-Down-Regulation(MOD/CK)	p-value	Symbol	Cellular Component	Molecular Function	Biological Process	Kegg Orthology	Nr Description	Desc
11459	1481	141737	1634281	1.62726487301329	0	Up	0	Acta1	GO:0030016//myofibril;GO:0032991//protein-containing complex;GO:0032432//actin filament bundle;GO:0031988	GO:0005198//structural molecule activity;GO:0008092//cytoskeletal protein binding;GO:0032550//purine ribonucleoside binding	GO:0009725//response to hormone;GO:0009605//response to external stimulus;GO:0006936//muscle contraction;GO:0043501//skeletal muscle adaptation;GO:0007519//skeletal muscle tissue development;GO:0010038//response to metal ion;GO:0040007//growth;GO:0007015//actin filament organization	K10354//actin, alpha skeletal muscle	gi|149043182|gb|EDL96714.1|//actin, alpha 1, skeletal muscle, isoform CRA_a [Rattus norvegicus]	actin, alpha 1, skeletal muscle
12715	1415	197421	1583706	1.10385430593133	0	Up	0	Ckm	GO:0044424//intracellular part	GO:0016301//kinase activity;GO:0032550//purine ribonucleoside binding	GO:0006603//phosphocreatine metabolic process	K00933//creatine kinase [EC:2.7.3.2]	gi|6671762|ref|NP_031736.1|//creatine kinase M-type [Mus musculus]	creatine kinase, muscle
22138	89409	98201	134417	-1.4472	0	Down	0	Ttn	NA	NA	NA	K12567//titin [EC:2.7.11.1]	NA	titin
380698	23430	45196	40665	-2.05251	0	Down	0	Obscn	NA	NA	NA	K17531//obscurin-RhoGEF [EC:2.7.11.1]	gi|345842337|ref|NP_954603.3|//obscurin isoform 2 [Mus musculus];gi|345842335|ref|NP_001164983.2|//obscurin isoform 1 [Mus musculus]	obscurin, cytoskeletal calmodulin and titin-interacting RhoGEF
21991	1601	8905	151121	2.18484186519004	0	Up	0	Tpi1	GO:0043231//intracellular membrane-bounded organelle;GO:0044444//cytoplasmic part	GO:0016861//intramolecular oxidoreductase activity, interconverting aldoses and ketoses	GO:0006007//glucose catabolic process;GO:0007275//multicellular organism development;GO:0006081//cellular aldehyde metabolic process	K01803//triosephosphate isomerase (TIM) [EC:5.3.1.1]	gi|226958349|ref|NP_033441.2|//triosephosphate isomerase [Mus musculus]	triosephosphate isomerase 1
16828	1661	9679	144629	2.00125218242627	0	Up	0	Ldha	GO:0044444//cytoplasmic part;GO:0043231//intracellular membrane-bounded organelle	GO:0004457//lactate dehydrogenase activity;GO:0019899//enzyme binding;GO:0000166//nucleotide binding	GO:0007154//cell communication;GO:0048545//response to steroid hormone;GO:0031667//response to nutrient levels;GO:0032787//monocarboxylic acid metabolic process;GO:0009746//response to hexose;GO:0000302//response to reactive oxygen species;GO:0046683//response to organophosphorus;GO:0006915//apoptotic process;GO:0006007//glucose catabolic process;GO:0046496//nicotinamide nucleotide metabolic proc…	K00016//L-lactate dehydrogenase [EC:1.1.1.27]	gi|823425199|ref|XP_004409902.2|//PREDICTED: L-lactate dehydrogenase A chain-like isoform X1 [Odobenus rosmarus divergens];gi|257743039|ref|NP_001129541.2|//L-lactate dehydrogenase A chain isoform 2 [Mus musculus]	lactate dehydrogenase A
76757	4514	42363	46724	-1.75874	0	Down	0	Trdn	GO:0033017//sarcoplasmic reticulum membrane	GO:0005488//binding	GO:0035914//skeletal muscle cell differentiation;GO:0014808//release of sequestered calcium ion into cytosol by sarcoplasmic reticulum;GO:0051924//regulation of calcium ion transport;GO:0010033//response to organic substance	NA	gi|226437651|ref|NP_084002.2|//triadin [Mus musculus]	triadin
18746	2432	24123	224641	1.31903715537015	0	Up	0	Pkm	GO:0016020//membrane;GO:0044444//cytoplasmic part;GO:0043231//intracellular membrane-bounded organelle;GO:0031988	GO:0031420//alkali metal ion binding;GO:0032550//purine ribonucleoside binding;GO:0016301//kinase activity	GO:0006007//glucose catabolic process;GO:0006090//pyruvate metabolic process;GO:0009152//purine ribonucleotide biosynthetic process;GO:0009887//animal organ morphogenesis;GO:0008219//cell death;GO:0043434//response to peptide hormone;GO:0009628//response to abiotic stimulus;GO:0014854//response to inactivity;GO:0031667//response to nutrient levels;GO:0042246//tissue regeneration	K00873//pyruvate kinase [EC:2.7.1.40]	gi|564364019|ref|XP_006243249.1|//PREDICTED: pyruvate kinase PKM isoform X1 [Rattus norvegicus];gi|564364021|ref|XP_006243250.1|//PREDICTED: pyruvate kinase PKM isoform X2 [Rattus norvegicus]	pyruvate kinase, muscle
98660	6227	30331	38511	-1.55563	0	Down	0	Atp1a2	GO:0005887//integral component of plasma membrane;GO:0042383//sarcolemma;GO:0043231//intracellular membrane-bounded organelle;GO:0030425//dendrite	GO:0043169//cation binding;GO:0008556//potassium-transporting ATPase activity;GO:0032550//purine ribonucleoside binding	GO:0014070//response to organic cyclic compound;GO:0008016//regulation of heart contraction;GO:0007632//visual behavior;GO:0006937//regulation of muscle contraction;GO:0042310//vasoconstriction;GO:0015988//energy coupled proton transmembrane transport, against electrochemical gradient;GO:0001505//regulation of neurotransmitter levels;GO:0009152//purine ribonucleotide biosynthetic process;GO:00329…	K01539//sodium/potassium-transporting ATPase subunit alpha [EC:3.6.3.9]	gi|6978545|ref|NP_036637.1|//sodium/potassium-transporting ATPase subunit alpha-2 precursor [Rattus norvegicus]	ATPase, Na+/K+ transporting, alpha 2 polypeptide
13627	1790	36599	55977	-1.28707	0	Down	0	Eef1a1	GO:0016020//membrane;GO:0043231//intracellular membrane-bounded organelle;GO:0044444//cytoplasmic part;GO:0044297//cell body;GO:0043234	GO:0032550//purine ribonucleoside binding;GO:0019900//kinase binding;GO:0017111//nucleoside-triphosphatase activity;GO:0008135//translation factor activity, RNA binding	GO:0006915//apoptotic process;GO:0009154//purine ribonucleotide catabolic process;GO:0006351//transcription, DNA-templated;GO:0006412//translation	K03231//elongation factor 1-alpha	gi|803119291|ref|XP_012040812.1|//PREDICTED: elongation factor 1-alpha 1-like isoform X1 [Ovis aries]	eukaryotic translation elongation factor 1 alpha 1
226982	7797	11493.3	6909.86	-2.63417	0	Down	0	Eif5b	NA	GO:0008135//translation factor activity, RNA binding	GO:0006413//translational initiation	K03243//translation initiation factor 5B	gi|84043961|ref|NP_938045.2|//eukaryotic translation initiation factor 5B [Mus musculus]	eukaryotic translation initiation factor 5B
18655	1840	3764	57189	2.02529627903994	0	Up	0	Pgk1	NA	NA	NA	K00927//phosphoglycerate kinase [EC:2.7.2.3]	NA	phosphoglycerate kinase 1
14683	1758	28422	45856	-1.21	0	Down	0	Gnas	NA	NA	NA	K04632//guanine nucleotide-binding protein G(s) subunit alpha	gi|117959926|ref|NP_963911.1|//protein GNAS isoform XXLb1 [Mus musculus];gi|117959928|ref|NP_001070978.1|//protein GNAS isoform GNASS [Mus musculus];gi|5881156|gb|AAD55061.1|//Nesp [Mus musculus];gi|9506737|ref|NP_062005.1|//GNAS isoform GNASL [Rattus norvegicus];gi|854284241|ref|NP_001297014.1|//protein GNAS XXLb2 [Mus musculus];gi|195539868|gb|AAI68156.1|//Unknown (protein for IMAGE:8363501) [R…	GNAS (guanine nucleotide binding protein, alpha stimulating) complex locus
11790	8009	11433	8636	-2.30487	0	Down	0	Speg	GO:0043231//intracellular membrane-bounded organelle	GO:0032550//purine ribonucleoside binding;GO:0004672//protein kinase activity	GO:0048731//system development;GO:0055001//muscle cell development	K08809//striated muscle-specific serine/threonine protein kinase [EC:2.7.11.1]	gi|119591154|gb|EAW70748.1|//aortic preferentially expressed gene 1, isoform CRA_g, partial [Homo sapiens];gi|145699119|ref|NP_001078840.1|//striated muscle-specific serine/threonine-protein kinase isoform 3 [Mus musculus] ;gi|148667988|gb|EDL00405.1|//SPEG complex locus, isoform CRA_b, partial [Mus musculus];gi|755493334|ref|XP_011236949.1|//PREDICTED: striated muscle-specific serine/threonine-p…	SPEG complex locus
20190	15362	33690	61238	-1.038	0	Down	0	Ryr1	GO:0032991//protein-containing complex;GO:0042383//sarcolemma;GO:0016528//sarcoplasm;GO:0031224//intrinsic component of membrane;GO:0005789//endoplasmic reticulum membrane;GO:0030017//sarcomere	GO:0019899//enzyme binding;GO:0046872//metal ion binding	GO:0031000//response to caffeine;GO:0051209//release of sequestered calcium ion into cytosol;GO:0001503//ossification;GO:0007519//skeletal muscle tissue development;GO:0006936//muscle contraction;GO:0008544//epidermis development;GO:0003007//heart morphogenesis	K04961//ryanodine receptor 1	gi|145046267|ref|NP_033135.2|//ryanodine receptor 1 [Mus musculus]	ryanodine receptor 1, skeletal muscle
100503605	639	3268.51	47603.2	1.96425037214113	0	Up	0	Hbb-bs	GO:0043234	GO:0022892;GO:0046906//tetrapyrrole binding;GO:0046914//transition metal ion binding	GO:0030218//erythrocyte differentiation;GO:0015669//gas transport;GO:0001932//regulation of protein phosphorylation	K13823//hemoglobin subunit beta	gi|31982300|ref|NP_032246.2|//hemoglobin, beta adult t chain [Mus musculus]	hemoglobin, beta adult s chain
70807	2346	8955	5543	-2.59213	0	Down	0	Arrdc2	NA	NA	GO:0007154//cell communication	K09364//POU domain transcription factor, class 2	gi|148696931|gb|EDL28878.1|//arrestin domain containing 2, isoform CRA_b, partial [Mus musculus]	arrestin domain containing 2
241113	2835	16958	21258	-1.57406	0	Down	0	Prkag3	GO:0043234	GO:0019900//kinase binding;GO:0032550//purine ribonucleoside binding;GO:0004674//protein serine/threonine kinase activity	GO:0005977//glycogen metabolic process;GO:0006631//fatty acid metabolic process;GO:0008645//hexose transmembrane transport	K07200//5'-AMP-activated protein kinase, regulatory gamma subunit	gi|148667932|gb|EDL00349.1|//protein kinase, AMP-activated, gamma 3 non-catatlytic subunit, isoform CRA_a, partial [Mus musculus]	protein kinase, AMP-activated, gamma 3 non-catatlytic subunit
27981	1415	13918	16179	-1.68293	0	Down	0	Rsrp1	NA	NA	NA	NA	gi|148539955|ref|NP_076154.3|//arginine/serine-rich protein 1 [Mus musculus]	arginine/serine rich protein 1
11464	1461	539	21542	3.4206202486817	0	Up	0	Actc1	NA	NA	NA	K12314//actin, alpha cardiac muscle	NA	actin, alpha, cardiac muscle 1
11826	2760	4929	52825	1.52175110928828	0	Up	0	Aqp1	NA	NA	NA	K09864//aquaporin-1	NA	aquaporin 1
20167	1080	4555	49430	1.53976108058757	0	Up	0	Rtn2	GO:0043231//intracellular membrane-bounded organelle;GO:0031224//intrinsic component of membrane;GO:0031227//intrinsic component of endoplasmic reticulum membrane	GO:0060089//molecular transducer activity;GO:0005488//binding	GO:0007154//cell communication	K09029//protein FosB;K19790//protein phosphatase 1N [EC:3.1.3.16];K08288//protein kinase C substrate 80K-H	gi|7305449|ref|NP_038676.1|//reticulon-2 isoform B [Mus musculus];gi|70778920|ref|NP_001020535.1|//reticulon-2 isoform C [Mus musculus]	reticulon 2 (Z-band associated protein)
75723	8951	9941	10277	-1.85215	0	Down	0	Amotl1	GO:0031982//vesicle;GO:0031252//cell leading edge;GO:0043296//apical junction complex;GO:0044459//plasma membrane part	GO:0005515//protein binding	GO:0035556//intracellular signal transduction;GO:0010595//positive regulation of endothelial cell migration;GO:0007166//cell surface receptor signaling pathway	K06104//angiomotin like	gi|124487107|ref|NP_001074864.1|//angiomotin-like protein 1 [Mus musculus]	angiomotin-like 1
13207	3520	13181	18465	-1.41377	0	Down	0	Ddx5	GO:0005681//spliceosomal complex;GO:0031981//nuclear lumen	GO:0003723//RNA binding;GO:0032550//purine ribonucleoside binding;GO:0035258//steroid hormone receptor binding;GO:0003712//transcription coregulator activity;GO:0042623//ATPase activity, coupled;GO:0003724//RNA helicase activity	GO:0006366//transcription by RNA polymerase II;GO:0000380//alternative mRNA splicing, via spliceosome;GO:0040007//growth;GO:0048511//rhythmic process;GO:0030521//androgen receptor signaling pathway;GO:0009154//purine ribonucleotide catabolic process;GO:0043009//chordate embryonic development;GO:0019079//viral genome replication;GO:0035914//skeletal muscle cell differentiation;GO:0030330//DNA dama…	K12823//ATP-dependent RNA helicase DDX5/DBP2 [EC:3.6.4.13]	gi|74210167|dbj|BAE21355.1|//unnamed protein product [Mus musculus]	DEAD (Asp-Glu-Ala-Asp) box polypeptide 5
12858	707	1472	26008	2.24300301788319	0	Up	0	Cox5a	GO:0019866//organelle inner membrane;GO:0043231//intracellular membrane-bounded organelle	GO:0043169//cation binding;GO:0015002//heme-copper terminal oxidase activity	GO:0044710	K02264//cytochrome c oxidase subunit 5a	gi|686745375|ref|XP_002824834.2|//PREDICTED: cytochrome c oxidase subunit 5A, mitochondrial-like [Pongo abelii]	cytochrome c oxidase subunit Va
11947	1879	10398	79305	1.03100290035798	0	Up	0	Atp5b	GO:0005759//mitochondrial matrix;GO:0000275//mitochondrial proton-transporting ATP synthase complex, catalytic core F(1)	GO:0038024//cargo receptor activity;GO:0032550//purine ribonucleoside binding;GO:0046872//metal ion binding;GO:0042287//MHC protein binding;GO:0019829//cation-transporting ATPase activity	GO:0022900//electron transport chain;GO:0006839//mitochondrial transport;GO:0048646//anatomical structure formation involved in morphogenesis;GO:0006897//endocytosis;GO:0015988//energy coupled proton transmembrane transport, against electrochemical gradient;GO:0006929//substrate-dependent cell migration;GO:0030641//regulation of cellular pH;GO:0006754//ATP biosynthetic process;GO:0009154//purine …	K02133//F-type H+-transporting ATPase subunit beta [EC:7.1.2.2]	gi|31980648|ref|NP_058054.2|//ATP synthase subunit beta, mitochondrial precursor [Mus musculus]	ATP synthase, H+ transporting mitochondrial F1 complex, beta subunit
382867	4318	8216.9	8167.58	-1.90879	0	Down	0	Zfp488	NA	NA	NA	K16660//reticulon-4 receptor-like 1;K09230//SCAN domain-containing zinc finger protein;K11290//template-activating factor I	NA	zinc finger protein 488
104418	3518	8458	8918	-1.8237	0	Down	0	Dgkz	GO:0016020//membrane;GO:0031981//nuclear lumen;GO:0043231//intracellular membrane-bounded organelle;GO:0031252//cell leading edge	GO:0005515//protein binding;GO:0032550//purine ribonucleoside binding;GO:0030234//enzyme regulator activity;GO:0043169//cation binding;GO:0016301//kinase activity	GO:0007265//Ras protein signal transduction;GO:0001775//cell activation;GO:0007599//hemostasis;GO:0048870//cell motility;GO:0044092//negative regulation of molecular function;GO:0016310//phosphorylation;GO:0044773//mitotic DNA damage checkpoint;GO:0000278//mitotic cell cycle;GO:0007186//G protein-coupled receptor signaling pathway	K00901//diacylglycerol kinase (ATP) [EC:2.7.1.107]	gi|148695636|gb|EDL27583.1|//diacylglycerol kinase zeta, isoform CRA_a, partial [Mus musculus];gi|262205333|ref|NP_001160069.1|//diacylglycerol kinase zeta isoform 1 [Mus musculus]	diacylglycerol kinase zeta
17879	6058	18304.6	32491.3	-1.07226	0	Down	0	Myh1	GO:0030017//sarcomere;GO:0016460//myosin II complex;GO:0044291//cell-cell contact zone	GO:0008092//cytoskeletal protein binding;GO:0017111//nucleoside-triphosphatase activity;GO:0032550//purine ribonucleoside binding	GO:0003012//muscle system process	K10352//myosin heavy chain	gi|82524274|ref|NP_109604.1|//myosin-1 [Mus musculus]	myosin, heavy polypeptide 1, skeletal muscle, adult
11946	2443	7977	63449	1.09157637659718	0	Up	0	Atp5a1	GO:0005753//mitochondrial proton-transporting ATP synthase complex;GO:0033178//proton-transporting two-sector ATPase complex, catalytic domain	GO:0032550//purine ribonucleoside binding;GO:0019829//cation-transporting ATPase activity;GO:0042287//MHC protein binding	GO:0015988//energy coupled proton transmembrane transport, against electrochemical gradient;GO:0009154//purine ribonucleotide catabolic process;GO:0001935//endothelial cell proliferation;GO:0006754//ATP biosynthetic process;GO:0007275//multicellular organism development	K02132//F-type H+-transporting ATPase subunit alpha	gi|589921997|ref|XP_006973917.1|//PREDICTED: ATP synthase subunit alpha, mitochondrial [Peromyscus maniculatus bairdii]	ATP synthase, H+ transporting, mitochondrial F1 complex, alpha subunit 1
77827	7005	5499	3974	-2.36868	0	Down	0	Krba1	NA	NA	NA	K09228//KRAB domain-containing zinc finger protein	gi|148666108|gb|EDK98524.1|//RIKEN cDNA A930040G15, isoform CRA_b, partial [Mus musculus]	KRAB-A domain containing 1
67945	459	3986	40129	1.43152872309344	0	Up	0	Rpl41	NA	NA	NA	NA	gi|148692636|gb|EDL24583.1|//mCG130546, isoform CRA_b, partial [Mus musculus]	ribosomal protein L41
17992	492	2929	33067	1.59680919803441	0	Up	0	Ndufa4	GO:0005746//mitochondrial respiratory chain	GO:0015002//heme-copper terminal oxidase activity	GO:0006091//generation of precursor metabolites and energy;GO:0051234//establishment of localization	K03948//NADH dehydrogenase (ubiquinone) 1 alpha subcomplex subunit 4	gi|33563266|ref|NP_035016.1|//cytochrome c oxidase subunit NDUFA4 [Mus musculus]	NADH dehydrogenase (ubiquinone) 1 alpha subcomplex, 4
14004	910	3698.17	37431.4	1.43926461877036	0	Up	0	Chchd2	GO:0043231//intracellular membrane-bounded organelle	NA	NA	K11837//ubiquitin carboxyl-terminal hydrolase 6/32 [EC:3.4.19.12]	gi|148687546|gb|EDL19493.1|//mCG145321, isoform CRA_a, partial [Mus musculus]	coiled-coil-helix-coiled-coil-helix domain containing 2
16956	4049	9132	11998	-1.50631	0	Down	0	Lpl	GO:0034385//triglyceride-rich plasma lipoprotein particle;GO:0031224//intrinsic component of membrane;GO:0044464//cell part	GO:0016298//lipase activity;GO:0005539//glycosaminoglycan binding;GO:0005515//protein binding;GO:0008289//lipid binding	GO:0010884//positive regulation of lipid storage;GO:0042221//response to chemical;GO:0055090//acylglycerol homeostasis;GO:0034370//triglyceride-rich lipoprotein particle remodeling;GO:0006641//triglyceride metabolic process;GO:0010742//macrophage derived foam cell differentiation;GO:0006950//response to stress;GO:0006631//fatty acid metabolic process;GO:0010878//cholesterol storage	K01059//lipoprotein lipase [EC:3.1.1.34]	gi|74142467|dbj|BAE31986.1|//unnamed protein product [Mus musculus]	lipoprotein lipase
19737	4079	11425	18168	-1.2309	0	Down	0	Rgs5	NA	NA	NA	K16449//regulator of G-protein signaling	NA	regulator of G-protein signaling 5
228033	730	2791	30184	1.53482710899389	0	Up	0	Atp5g3	GO:0033177//proton-transporting two-sector ATPase complex, proton-transporting domain;GO:0031224//intrinsic component of membrane;GO:0005740//mitochondrial envelope	GO:0005488//binding;GO:0015077//monovalent inorganic cation transmembrane transporter activity	GO:0097305//response to alcohol;GO:0006754//ATP biosynthetic process;GO:0044767;GO:0015988//energy coupled proton transmembrane transport, against electrochemical gradient	K02128//F-type H+-transporting ATPase subunit c	gi|537152032|gb|ERE71959.1|//ATP synthase lipid-binding protein [Cricetulus griseus]	ATP synthase, H+ transporting, mitochondrial F0 complex, subunit C3 (subunit 9)
21961	9905	8043	10819	-1.47234	0	Down	0	Tns1	NA	NA	NA	K18080//tensin	gi|582117511|ref|NP_001276824.1|//tensin 1 isoform b [Mus musculus]	tensin 1
241431	11959	6362	48870	1.04129396084437	0	Up	0	Xirp2	GO:0031674//I band	GO:0046914//transition metal ion binding;GO:0042805//actinin binding	GO:0007010//cytoskeleton organization;GO:0003231//cardiac ventricle development;GO:0003007//heart morphogenesis;GO:0034330//cell junction organization	K12046//troponin T, fast skeletal muscle;K22102;K20478//golgin subfamily B member 1;K19947//F-actin monooxygenase [EC:1.14.13.225]	gi|66841385|ref|NP_001019789.1|//xin actin-binding repeat-containing protein 2 isoform 1 [Mus musculus];gi|145046246|ref|NP_001077388.1|//xin actin-binding repeat-containing protein 2 isoform 2 [Mus musculus]	xin actin-binding repeat containing 2
230861	6143	5525	5759	-1.84026	0	Down	0	Eif4g3	NA	GO:0008135//translation factor activity, RNA binding	GO:0006412//translation;GO:0007127//meiosis I;GO:0048232//male gamete generation	K03260//translation initiation factor 4G	gi|568931056|ref|XP_006538841.1|//PREDICTED: eukaryotic translation initiation factor 4 gamma 3 isoform X8 [Mus musculus];gi|568931058|ref|XP_006538842.1|//PREDICTED: eukaryotic translation initiation factor 4 gamma 3 isoform X9 [Mus musculus]	eukaryotic translation initiation factor 4 gamma, 3
72607	4686	8809	13057	-1.33233	0	Down	0	Usp13	NA	GO:0046914//transition metal ion binding;GO:0019783//ubiquitin-like protein-specific protease activity;GO:0008238//exopeptidase activity;GO:0016790//thiolester hydrolase activity;GO:0032182//ubiquitin-like protein binding;GO:0044389//ubiquitin-like protein ligase binding	GO:0006351//transcription, DNA-templated;GO:0019941//modification-dependent protein catabolic process;GO:0016579//protein deubiquitination;GO:0006914//autophagy;GO:0044699;GO:0031647//regulation of protein stability	K11836//ubiquitin carboxyl-terminal hydrolase 5/13 [EC:3.4.19.12]	gi|61316410|ref|NP_001013042.1|//ubiquitin carboxyl-terminal hydrolase 13 [Mus musculus]	ubiquitin specific peptidase 13 (isopeptidase T-3)
20658	8433	9031	13840	-1.28422	0	Down	0	Son	NA	NA	NA	K06792//aggrecan 1	gi|148671870|gb|EDL03817.1|//Son cell proliferation protein, isoform CRA_a [Mus musculus]	Son DNA binding protein
22352	1834	8185	11985	-1.34993	0	Down	0	Vim	GO:0034399//nuclear periphery;GO:0042579//microbody;GO:0016020//membrane;GO:0005882//intermediate filament;GO:0031988;GO:0043005//neuron projection	GO:0019900//kinase binding;GO:0005198//structural molecule activity;GO:0019903//protein phosphatase binding	GO:0007409//axonogenesis;GO:0009628//response to abiotic stimulus;GO:0042246//tissue regeneration;GO:0010038//response to metal ion;GO:0071363//cellular response to growth factor stimulus;GO:0001893//maternal placenta development;GO:0045104//intermediate filament cytoskeleton organization;GO:0048708//astrocyte differentiation;GO:0014013//regulation of gliogenesis;GO:0043627//response to estrogen;…	K07606//vimentin	gi|31982755|ref|NP_035831.2|//vimentin [Mus musculus]	vimentin
76257	2461	3772	2836	-2.31158	0	Down	0	Slc38a3	GO:0016021//integral component of membrane	GO:0015179//L-amino acid transmembrane transporter activity;GO:0008324//cation transmembrane transporter activity;GO:0015291//secondary active transmembrane transporter activity	GO:0030001//metal ion transport;GO:0015807//L-amino acid transport	K13576//solute carrier family 38 (sodium-coupled neutral amino acid transporter), member 3	gi|34328322|ref|NP_076294.2|//sodium-coupled neutral amino acid transporter 3 [Mus musculus]	solute carrier family 38, member 3
13400	2730	5100	5624	-1.759	0	Down	0	Dmpk	GO:0031306//intrinsic component of mitochondrial outer membrane;GO:0005789//endoplasmic reticulum membrane;GO:0005635//nuclear envelope	GO:0019888//protein phosphatase regulator activity;GO:0043169//cation binding;GO:0004672//protein kinase activity;GO:0032550//purine ribonucleoside binding	GO:0006814//sodium ion transport;GO:0006464//cellular protein modification process;GO:0006875//cellular metal ion homeostasis;GO:0014852//regulation of skeletal muscle contraction by neural stimulation via neuromuscular junction;GO:0019722//calcium-mediated signaling;GO:0006997//nucleus organization;GO:0050807//regulation of synapse organization;GO:0006796//phosphate-containing compound metabolic…	K08788//dystrophia myotonica-protein kinase [EC:2.7.11.1]	gi|14192945|ref|NP_115794.1|//myotonin-protein kinase isoform 1 [Mus musculus];gi|148691158|gb|EDL23105.1|//dystrophia myotonica-protein kinase, isoform CRA_b, partial [Mus musculus];gi|299758505|ref|NP_001177419.1|//myotonin-protein kinase isoform 2 [Mus musculus];gi|568944810|ref|XP_006539580.1|//PREDICTED: myotonin-protein kinase isoform X2 [Mus musculus]	dystrophia myotonica-protein kinase
102414	2494	4416	4263	-1.95097	0	Down	0	Clk3	GO:0031981//nuclear lumen;GO:0005856//cytoskeleton	GO:0004672//protein kinase activity	GO:0006468//protein phosphorylation;GO:0008380//RNA splicing	K08823//CDC-like kinase [EC:2.7.12.1]	gi|83745112|ref|NP_031739.3|//dual specificity protein kinase CLK3 [Mus musculus]	CDC-like kinase 3
14182	4776	3630	2955	-2.19691	0	Down	0	Fgfr1	GO:0031982//vesicle;GO:0031224//intrinsic component of membrane;GO:0043231//intracellular membrane-bounded organelle	GO:0042802//identical protein binding;GO:0019838//growth factor binding;GO:0032550//purine ribonucleoside binding;GO:0004714//transmembrane receptor protein tyrosine kinase activity;GO:0005539//glycosaminoglycan binding	GO:0042661//regulation of mesodermal cell fate specification;GO:0008543//fibroblast growth factor receptor signaling pathway;GO:0021700//developmental maturation;GO:0008284//positive regulation of cell proliferation;GO:0042471//ear morphogenesis;GO:0043405//regulation of MAP kinase activity;GO:0035108//limb morphogenesis;GO:0042491//inner ear auditory receptor cell differentiation;GO:0021761//lim…	K04362//fibroblast growth factor receptor 1 [EC:2.7.10.1]	gi|767950684|ref|XP_011542752.1|//PREDICTED: fibroblast growth factor receptor 1 isoform X11 [Homo sapiens];gi|674077166|ref|XP_008845991.1|//PREDICTED: fibroblast growth factor receptor 1 isoform X1 [Nannospalax galili]	fibroblast growth factor receptor 1
625249	974	5231	40242	1.04344046600777	0	Up	0	Gpx4	GO:0019866//organelle inner membrane;GO:0012505//endomembrane system;GO:0044444//cytoplasmic part;GO:0043231//intracellular membrane-bounded organelle	GO:0072341//modified amino acid binding;GO:0004601//peroxidase activity;GO:0016705//oxidoreductase activity, acting on paired donors, with incorporation or reduction of molecular oxygen	GO:0044710;GO:0006954//inflammatory response;GO:0044767;GO:0051276//chromosome organization;GO:0048232//male gamete generation;GO:0043627//response to estrogen;GO:0042743//hydrogen peroxide metabolic process;GO:0006790//sulfur compound metabolic process	K05361//phospholipid-hydroperoxide glutathione peroxidase [EC:1.11.1.12]	gi|149034605|gb|EDL89342.1|//glutathione peroxidase 4, isoform CRA_c, partial [Rattus norvegicus];gi|90903235|ref|NP_032188.3|//phospholipid hydroperoxide glutathione peroxidase, nuclear isoform 2 precursor [Mus musculus];gi|90903233|ref|NP_001032830.2|//phospholipid hydroperoxide glutathione peroxidase, nuclear isoform 1 [Mus musculus]	glutathione peroxidase 4
66576	562	2425	24309	1.42533102723928	0	Up	0	Uqcrh	GO:0005746//mitochondrial respiratory chain	GO:0015078//proton transmembrane transporter activity;GO:0005515//protein binding	GO:0051259//protein complex oligomerization;GO:0051234//establishment of localization;GO:0022904//respiratory electron transport chain	K00416//ubiquinol-cytochrome c reductase subunit 6	gi|21539599|ref|NP_079917.1|//cytochrome b-c1 complex subunit 6, mitochondrial [Mus musculus]	ubiquinol-cytochrome c reductase hinge protein
18186	5921	4950	5680	-1.70164	0	Down	0	Nrp1	GO:0005882//intermediate filament;GO:0031224//intrinsic component of membrane;GO:0044297//cell body;GO:0044444//cytoplasmic part;GO:0043005//neuron projection	GO:0043169//cation binding;GO:0004714//transmembrane receptor protein tyrosine kinase activity;GO:0005539//glycosaminoglycan binding;GO:0005515//protein binding	GO:0006935//chemotaxis;GO:0022610//biological adhesion;GO:0030517//negative regulation of axon extension;GO:0060445//branching involved in salivary gland morphogenesis;GO:0035728//response to hepatocyte growth factor;GO:0021559//trigeminal nerve development;GO:0006950//response to stress;GO:0043542//endothelial cell migration;GO:0001934//positive regulation of protein phosphorylation;GO:0048483//…	K06724//neuropilin 1	gi|244792700|ref|NP_032763.2|//neuropilin-1 precursor [Mus musculus]	neuropilin 1
56215	2487	3764	3419.67	-2.03851	0	Down	0	Acin1	GO:0044444//cytoplasmic part;GO:0031981//nuclear lumen	GO:0097159//organic cyclic compound binding;GO:0005515//protein binding;GO:0017111//nucleoside-triphosphatase activity	GO:0012501//programmed cell death;GO:0022411//cellular component disassembly;GO:0009154//purine ribonucleotide catabolic process;GO:0030261//chromosome condensation;GO:0002763//positive regulation of myeloid leukocyte differentiation	K12875//apoptotic chromatin condensation inducer in the nucleus	gi|146231985|ref|NP_075679.2|//apoptotic chromatin condensation inducer in the nucleus isoform 2 [Mus musculus];gi|149063915|gb|EDM14185.1|//apoptotic chromatin condensation inducer 1 [Rattus norvegicus];gi|194394197|ref|NP_001078942.2|//apoptotic chromatin condensation inducer in the nucleus isoform 4 [Mus musculus]	apoptotic chromatin condensation inducer 1
13542	3392	6505	9374	-1.37299	0	Down	0	Dvl1	NA	NA	NA	K02353//segment polarity protein dishevelled	NA	dishevelled segment polarity protein 1
73130	3751	2483.93	1380.06	-2.748	0	Down	0	Tmed5	GO:0031090//organelle membrane;GO:0044432//endoplasmic reticulum part;GO:0005793//endoplasmic reticulum-Golgi intermediate compartment;GO:0031224//intrinsic component of membrane	NA	GO:0007030//Golgi organization;GO:0045184//establishment of protein localization	K14825//p24 family protein gamma-2	gi|18043634|gb|AAH20076.1|//Transmembrane emp24 protein transport domain containing 5 [Mus musculus]	transmembrane emp24 protein transport domain containing 5
12747	1830	4887	6014	-1.60073	0	Down	0	Clk1	GO:0043231//intracellular membrane-bounded organelle	GO:0004672//protein kinase activity;GO:0032550//purine ribonucleoside binding	GO:0008380//RNA splicing;GO:0006468//protein phosphorylation	K08823//CDC-like kinase [EC:2.7.12.1]	gi|111038135|ref|NP_001036099.1|//dual specificity protein kinase CLK1 [Mus musculus]	CDC-like kinase 1
57435	5755	4974	6210	-1.57992	0	Down	0	Plin4	NA	NA	NA	K20254//perilipin-4	gi|157041252|ref|NP_065593.2|//perilipin-4 [Mus musculus]	perilipin 4
67186	441	3789.75	30857.4	1.1253399901593	0	Up	0	Rplp2	NA	NA	NA	K02943//large subunit ribosomal protein LP2	NA	ribosomal protein, large P2
11950	1641	2506	23391	1.3223923538425	0	Up	0	Atp5f1	NA	NA	NA	K02127//F-type H+-transporting ATPase subunit b	gi|754170607|ref|NP_001291648.1|//ATP synthase F(0) complex subunit B1, mitochondrial isoform 2 [Mus musculus];gi|78214312|ref|NP_033855.2|//ATP synthase F(0) complex subunit B1, mitochondrial isoform 1 [Mus musculus]	ATP synthase, H+ transporting, mitochondrial F0 complex, subunit B1
16598	1816	834	12636	2.02124578155206	0	Up	0	Klf2	GO:0005622//intracellular	GO:0001071;GO:0003677//DNA binding	GO:0034612//response to tumor necrosis factor;GO:0043009//chordate embryonic development;GO:0014070//response to organic cyclic compound;GO:0010604//positive regulation of macromolecule metabolic process;GO:0034614//cellular response to reactive oxygen species;GO:0048872//homeostasis of number of cells;GO:0001818//negative regulation of cytokine production;GO:0071417//cellular response to organon…	K17845//krueppel-like factor 2	gi|1049020|gb|AAA86728.1|//Kruppel-like factor LKLF [Mus musculus]	Kruppel-like factor 2 (lung)
12750	1731	4133	4627	-1.73722	0	Down	0	Clk4	GO:0043231//intracellular membrane-bounded organelle	GO:0032550//purine ribonucleoside binding;GO:0004672//protein kinase activity	GO:0006468//protein phosphorylation;GO:0008380//RNA splicing	K08823//CDC-like kinase [EC:2.7.12.1]	gi|755537242|ref|XP_011247010.1|//PREDICTED: dual specificity protein kinase CLK4 isoform X1 [Mus musculus];gi|6671766|ref|NP_031740.1|//dual specificity protein kinase CLK4 isoform 1 [Mus musculus]	CDC like kinase 4
69276	3966	3521	3414	-1.94463	0	Down	0	Sec62	GO:0043231//intracellular membrane-bounded organelle;GO:0031224//intrinsic component of membrane;GO:0016234//inclusion body;GO:0005856//cytoskeleton	GO:0022892	GO:0045184//establishment of protein localization	K12275//translocation protein SEC62	gi|39930429|ref|NP_081292.1|//translocation protein SEC62 [Mus musculus]	SEC62 homolog (S. cerevisiae)
13653	3072	85	6033	4.24916606413866	0	Up	0	Egr1	GO:0043231//intracellular membrane-bounded organelle	GO:0043566;GO:0046872//metal ion binding;GO:0019899//enzyme binding;GO:0000982//transcription factor activity, RNA polymerase II proximal promoter sequence-specific DNA binding;GO:0000977//RNA polymerase II regulatory region sequence-specific DNA binding	GO:0071407//cellular response to organic cyclic compound;GO:0044708;GO:0043434//response to peptide hormone;GO:0071417//cellular response to organonitrogen compound;GO:0007519//skeletal muscle tissue development;GO:0048168//regulation of neuronal synaptic plasticity;GO:0030178//negative regulation of Wnt signaling pathway;GO:0007178//transmembrane receptor protein serine/threonine kinase signalin…	K09203//early growth response protein 1	gi|1325982|gb|AAB00468.1|//zinc finger protein [Mus musculus]	early growth response 1
50795	1321	2689	24096	1.2635491480489	0	Up	0	Sh3bgr	NA	NA	NA	K03877//beta-1,3-galactosyltransferase 5 [EC:2.4.1.-];K13912//deleted in malignant brain tumors 1 protein	gi|166796515|gb|AAI59441.1|//Sh3bgr protein [Rattus norvegicus]	SH3-binding domain glutamic acid-rich protein
192196	3677	4367.4	5322.97	-1.61465	0	Down	0	Luc7l2	NA	GO:0043169//cation binding;GO:0005515//protein binding	NA	K13212//RNA-binding protein Luc7-like 2	gi|283806683|ref|NP_001164319.1|//putative RNA-binding protein Luc7-like 2 isoform 2 [Mus musculus];gi|157822829|ref|NP_001101323.1|//LUC7-like 2 pre-mRNA splicing factor [Rattus norvegicus]	LUC7-like 2 (S. cerevisiae)
74376	8280	5069	6887	-1.45793	0	Down	0	Myo18b	GO:0016459//myosin complex;GO:0005737//cytoplasm;GO:0031981//nuclear lumen	GO:0005488//binding	NA	K10362//myosin XVIII	gi|291327510|ref|NP_083177.2|//unconventional myosin-XVIIIb [Mus musculus]	myosin XVIIIb
15122	569	3558.77	28737.5	1.11338360338475	0	Up	0	Hba-a1	GO:0015935//small ribosomal subunit;GO:0043234	GO:0036094//small molecule binding;GO:0022892;GO:0046914//transition metal ion binding;GO:0046906//tetrapyrrole binding	GO:0043009//chordate embryonic development;GO:0051259//protein complex oligomerization;GO:0008219//cell death;GO:0030218//erythrocyte differentiation;GO:0008217//regulation of blood pressure;GO:0015669//gas transport;GO:0019233//sensory perception of pain;GO:0042743//hydrogen peroxide metabolic process;GO:0000302//response to reactive oxygen species	K13822//hemoglobin subunit alpha	gi|145301549|ref|NP_001077424.1|//hemoglobin alpha, adult chain 2 [Mus musculus]	hemoglobin alpha, adult chain 1
12836	9222	2677	1984	-2.33231	0	Down	0	Col7a1	NA	NA	NA	K16628//collagen, type VII, alpha	gi|568963457|ref|XP_006512000.1|//PREDICTED: collagen alpha-1(VII) chain isoform X3 [Mus musculus]	collagen, type VII, alpha 1
74490	2179	2182	1175	-2.79309	0	Down	0	Mamstr	NA	NA	NA	NA	gi|294345434|ref|NP_766006.2|//MEF2-activating motif and SAP domain-containing transcriptional regulator [Mus musculus]	MEF2 activating motif and SAP domain containing transcriptional regulator
18643	883	7654	13333	-1.09939	0	Down	0	Pfn1	GO:0043231//intracellular membrane-bounded organelle;GO:0042995//cell projection;GO:0043232//intracellular non-membrane-bounded organelle	GO:0043168//anion binding;GO:0017016//Ras GTPase binding;GO:0008092//cytoskeletal protein binding	GO:0006259//DNA metabolic process;GO:0032233//positive regulation of actin filament bundle assembly;GO:0010557//positive regulation of macromolecule biosynthetic process;GO:0030837//negative regulation of actin filament polymerization;GO:0014020//primary neural tube formation;GO:0006366//transcription by RNA polymerase II;GO:0070848//response to growth factor	K05759//profilin	gi|926716336|ref|XP_005693514.2|//PREDICTED: profilin-1 [Capra hircus]	profilin 1
80708	1862	8320	15257	-1.02529	0	Down	0	Pacsin3	GO:0016020//membrane;GO:0043231//intracellular membrane-bounded organelle	GO:0005515//protein binding;GO:0016772//transferase activity, transferring phosphorus-containing groups	GO:0006796//phosphate-containing compound metabolic process;GO:0006509//membrane protein ectodomain proteolysis;GO:0006897//endocytosis	K20123//protein kinase C and casein kinase substrate in neurons protein	gi|148695609|gb|EDL27556.1|//protein kinase C and casein kinase substrate in neurons 3, isoform CRA_b, partial [Mus musculus];gi|564341767|ref|XP_006234571.1|//PREDICTED: protein kinase C and casein kinase substrate in neurons protein 3 isoform X3 [Rattus norvegicus]	protein kinase C and casein kinase substrate in neurons 3
19303	3741	3958	4693	-1.65436	0	Down	0	Pxn	GO:0005924//cell-substrate adherens junction;GO:0044444//cytoplasmic part;GO:0043232//intracellular non-membrane-bounded organelle;GO:0031252//cell leading edge;GO:0015630//microtubule cytoskeleton;GO:0016020//membrane	GO:0005102//signaling receptor binding;GO:0046914//transition metal ion binding;GO:0032947//protein-containing complex scaffold activity;GO:0051400//BH domain binding;GO:0019900//kinase binding;GO:0008092//cytoskeletal protein binding	GO:0000302//response to reactive oxygen species;GO:0003012//muscle system process;GO:0030031//cell projection assembly;GO:0060562//epithelial tube morphogenesis;GO:0009966//regulation of signal transduction;GO:0006996//organelle organization;GO:0007044//cell-substrate junction assembly;GO:0006468//protein phosphorylation;GO:0031589//cell-substrate adhesion;GO:0038127//ERBB signaling pathway;GO:00…	K05760//paxillin	gi|114326502|ref|NP_598676.2|//paxillin isoform beta [Mus musculus] ;gi|21281693|ref|NP_035353.1|//paxillin isoform alpha [Mus musculus]	paxillin
51810	3670	3634	4173	-1.70058	0	Down	0	Hnrnpu	GO:0005681//spliceosomal complex;GO:0043234	GO:0032550//purine ribonucleoside binding;GO:0003676//nucleic acid binding	GO:0006396//RNA processing;GO:0048255//mRNA stabilization;GO:0051234//establishment of localization	K12888//heterogeneous nuclear ribonucleoprotein U	gi|148681230|gb|EDL13177.1|//heterogeneous nuclear ribonucleoprotein U, isoform CRA_b [Mus musculus]	heterogeneous nuclear ribonucleoprotein U
212483	4356	2819	2541	-2.04989	0	Down	0	Fam193b	NA	NA	NA	NA	gi|50511191|dbj|BAD32581.1|//mKIAA1931 protein [Mus musculus]	family with sequence similarity 193, member B
106628	2391	5265	7938	-1.30776	0	Down	0	Trip10	GO:0000323//lytic vacuole;GO:0016020//membrane;GO:0015630//microtubule cytoskeleton	GO:0005515//protein binding	GO:0006972//hyperosmotic response;GO:0016192//vesicle-mediated transport	K07196//thyroid hormone receptor interactor 10	gi|148706310|gb|EDL38257.1|//thyroid hormone receptor interactor 10, isoform CRA_d, partial [Mus musculus];gi|148706307|gb|EDL38254.1|//thyroid hormone receptor interactor 10, isoform CRA_a, partial [Mus musculus]	thyroid hormone receptor interactor 10
67996	3547	3549	4092	-1.69471	0	Down	0	Srsf6	GO:0031981//nuclear lumen	GO:0036094//small molecule binding;GO:0003676//nucleic acid binding	GO:0006405//RNA export from nucleus;GO:0000245//spliceosomal complex assembly;GO:0006366//transcription by RNA polymerase II	K12893//splicing factor, arginine/serine-rich 4/5/6	gi|62087532|dbj|BAD92213.1|//arginine/serine-rich splicing factor 6 variant [Homo sapiens]	serine/arginine-rich splicing factor 6
69804	868	497	8818	2.24903085330331	0	Up	0	Tmem147	GO:0031090//organelle membrane;GO:0043231//intracellular membrane-bounded organelle;GO:0031224//intrinsic component of membrane	NA	NA	K06129//lysophospholipase III [EC:3.1.1.5]	gi|148692044|gb|EDL23991.1|//transmembrane protein 147, isoform CRA_a, partial [Mus musculus]	transmembrane protein 147
108155	5218	4562	6526	-1.38357	0	Down	0	Ogt	GO:0044444//cytoplasmic part;GO:0035097//histone methyltransferase complex;GO:0005815//microtubule organizing center;GO:0016020//membrane	GO:0033218//amide binding;GO:0030246//carbohydrate binding;GO:0008375//acetylglucosaminyltransferase activity;GO:0043168//anion binding;GO:0030234//enzyme regulator activity;GO:0010485//H4 histone acetyltransferase activity	GO:0006508//proteolysis;GO:0032526//response to retinoic acid;GO:0048017//inositol lipid-mediated signaling;GO:0002763//positive regulation of myeloid leukocyte differentiation;GO:0006366//transcription by RNA polymerase II;GO:0031062//positive regulation of histone methylation;GO:0012502//induction of programmed cell death;GO:0006486//protein glycosylation;GO:0018023//peptidyl-lysine trimethylat…	K09667//protein O-GlcNAc transferase [EC:2.4.1.255]	gi|594542444|ref|NP_001277464.1|//UDP-N-acetylglucosamine--peptide N-acetylglucosaminyltransferase 110 kDa subunit isoform 2 [Mus musculus];gi|46909607|ref|NP_631883.2|//UDP-N-acetylglucosamine--peptide N-acetylglucosaminyltransferase 110 kDa subunit isoform 1 [Mus musculus]	O-linked N-acetylglucosamine (GlcNAc) transferase (UDP-N-acetylglucosamine:polypeptide-N-acetylglucosaminyl transferase)
20384	1537	2995	3133	-1.83511	0	Down	0	Srsf5	GO:0016604//nuclear body	GO:0036094//small molecule binding;GO:0003676//nucleic acid binding	GO:0007049//cell cycle;GO:0006405//RNA export from nucleus;GO:0000245//spliceosomal complex assembly;GO:0006366//transcription by RNA polymerase II	K12893//splicing factor, arginine/serine-rich 4/5/6	gi|987939967|ref|XP_015417521.1|//PREDICTED: serine/arginine-rich splicing factor 5 isoform X2 [Myotis davidii]	serine/arginine-rich splicing factor 5
17776	5713	3603	4432	-1.60134	0	Down	0	Mast2	GO:0005856//cytoskeleton	GO:0019899//enzyme binding;GO:0032550//purine ribonucleoside binding;GO:0004672//protein kinase activity;GO:0046872//metal ion binding;GO:0015631//tubulin binding	GO:0003006//developmental process involved in reproduction;GO:0006796//phosphate-containing compound metabolic process;GO:0006464//cellular protein modification process;GO:0032655//regulation of interleukin-12 production	K08789//microtubule-associated serine/threonine kinase [EC:2.7.11.1]	gi|112363074|ref|NP_001036208.1|//microtubule-associated serine/threonine-protein kinase 2 isoform 1 [Mus musculus];gi|112363078|ref|NP_032667.2|//microtubule-associated serine/threonine-protein kinase 2 isoform 2 [Mus musculus]	microtubule associated serine/threonine kinase 2
56036	2442	4274	5936	-1.4262	0	Down	0	Ccnl2	GO:0043231//intracellular membrane-bounded organelle	GO:0019900//kinase binding	GO:0006351//transcription, DNA-templated	K15188//cyclin T	gi|46592877|ref|NP_997561.1|//cyclin-L2 [Mus musculus]	cyclin L2
12866	754	1540	15473	1.42864781967416	0	Up	0	Cox7a2	GO:0005743//mitochondrial inner membrane	GO:0015002//heme-copper terminal oxidase activity	GO:0044710	K02270//cytochrome c oxidase subunit 7a	gi|31981830|ref|NP_034075.2|//cytochrome c oxidase subunit 7A2, mitochondrial precursor [Mus musculus]	cytochrome c oxidase subunit VIIa 2
101488143	646	698.44	9925.27	1.92879539179531	0	Up	0	Hbb-bt	GO:0043234	GO:0022892;GO:0046906//tetrapyrrole binding;GO:0046914//transition metal ion binding	GO:0015669//gas transport;GO:0001932//regulation of protein phosphorylation;GO:0030218//erythrocyte differentiation	K13823//hemoglobin subunit beta	gi|31982300|ref|NP_032246.2|//hemoglobin, beta adult t chain [Mus musculus]	hemoglobin, beta adult t chain
16706	4087	1983	1376	-2.42731	0	Down	0	Ksr1	GO:0043231//intracellular membrane-bounded organelle	GO:0043169//cation binding;GO:0032947//protein-containing complex scaffold activity;GO:0032550//purine ribonucleoside binding;GO:0004672//protein kinase activity;GO:0019901//protein kinase binding	GO:0006464//cellular protein modification process;GO:0006796//phosphate-containing compound metabolic process;GO:0000165//MAPK cascade	K14958//kinase suppressor of Ras 1	gi|7305215|ref|NP_038599.1|//kinase suppressor of Ras 1 [Mus musculus]	kinase suppressor of ras 1
16783	2239	2287	19478	1.19021441156288	0	Up	0	Lamp1	NA	NA	NA	K06528//lysosomal-associated membrane protein 1/2	NA	lysosomal-associated membrane protein 1
232798	5094	1983	1445	-2.35672	0	Down	0	Leng8	NA	NA	NA	NA	gi|199561284|ref|NP_001032879.2|//leukocyte receptor cluster member 8 [Rattus norvegicus]	leukocyte receptor cluster (LRC) member 8
54196	1793	3646	4882	-1.47895	0	Down	0	Pabpn1	GO:0031981//nuclear lumen;GO:0032991//protein-containing complex	GO:0036094//small molecule binding;GO:0003729//mRNA binding	GO:0031124//mRNA 3'-end processing;GO:0006406//mRNA export from nucleus;GO:0003012//muscle system process;GO:0019054//modulation by virus of host process;GO:0000377//RNA splicing, via transesterification reactions with bulged adenosine as nucleophile;GO:0006366//transcription by RNA polymerase II	K14396//polyadenylate-binding protein 2	gi|9506945|ref|NP_062275.1|//polyadenylate-binding protein 2 [Mus musculus]	poly(A) binding protein, nuclear 1
103841	3079	4825	7757	-1.21513	0	Down	0	Cuedc1	NA	NA	NA	NA	gi|164698388|ref|NP_932130.2|//CUE domain-containing protein 1 isoform 1 [Mus musculus];gi|285402518|ref|NP_001165570.1|//CUE domain-containing protein 1 isoform 2 [Mus musculus]	CUE domain containing 1
66481	396	2865	22276	1.05878028690259	0	Up	0	Rps21	NA	NA	NA	K02971//small subunit ribosomal protein S21e	gi|564345076|ref|XP_006235885.1|//PREDICTED: 40S ribosomal protein S21 isoform X1 [Rattus norvegicus]	ribosomal protein S21
224902	3299	2143.06	1879.59	-2.08936	0	Down	0	Safb2	NA	NA	NA	K05090//macrophage colony-stimulating factor 1 receptor [EC:2.7.10.1];K14946//RNA binding protein fox-1;K00753//glycoprotein 3-alpha-L-fucosyltransferase [EC:2.4.1.214]	gi|569000048|ref|XP_006524220.1|//PREDICTED: scaffold attachment factor B2 isoform X2 [Mus musculus]	scaffold attachment factor B2
20393	2426	5252	8961	-1.12931	0	Down	0	Sgk1	GO:0016020//membrane;GO:0031090//organelle membrane;GO:0044444//cytoplasmic part;GO:0042995//cell projection;GO:0043231//intracellular membrane-bounded organelle	GO:0008092//cytoskeletal protein binding;GO:0016247//channel regulator activity;GO:0005543//phospholipid binding;GO:0019901//protein kinase binding;GO:0004672//protein kinase activity;GO:0032550//purine ribonucleoside binding	GO:0002028//regulation of sodium ion transport;GO:0007049//cell cycle;GO:0007613//memory;GO:0006464//cellular protein modification process;GO:0003096//renal sodium ion transport;GO:0016049//cell growth;GO:0006875//cellular metal ion homeostasis;GO:0008104//protein localization;GO:0001696//gastric acid secretion;GO:0006355//regulation of transcription, DNA-templated;GO:0032868//response to insulin…	K13302//serum/glucocorticoid-regulated kinase 1 [EC:2.7.11.1]	gi|6755490|ref|NP_035491.1|//serine/threonine-protein kinase Sgk1 isoform e [Mus musculus];gi|829925397|ref|XP_012594934.1|//PREDICTED: serine/threonine-protein kinase Sgk1 isoform X1 [Microcebus murinus];gi|257796265|ref|NP_001155317.2|//serine/threonine-protein kinase Sgk1 isoform a [Mus musculus];gi|240255521|ref|NP_001155321.1|//serine/threonine-protein kinase Sgk1 isoform c [Mus musculus]	serum/glucocorticoid regulated kinase 1
193740	2798	143.59	4946.5	3.20627802568556	0	Up	0	Hspa1a	GO:0043234;GO:0016234//inclusion body;GO:0044459//plasma membrane part;GO:0044429//mitochondrial part;GO:0016604//nuclear body	GO:0044389//ubiquitin-like protein ligase binding;GO:0008134//transcription factor binding;GO:0032550//purine ribonucleoside binding	GO:0030218//erythrocyte differentiation;GO:0051129//negative regulation of cellular component organization;GO:0016049//cell growth;GO:0009605//response to external stimulus;GO:0035966//response to topologically incorrect protein;GO:0001912//positive regulation of leukocyte mediated cytotoxicity;GO:0035036//sperm-egg recognition;GO:0008283//cell proliferation;GO:0019229//regulation of vasoconstric…	K03283//heat shock 70kDa protein 1/2/6/8	gi|124339829|ref|NP_034609.2|//heat shock 70 kDa protein 1A [Mus musculus]	heat shock protein 1A
66106	1070	941	10943	1.63956690417937	0	Up	0	Smpx	GO:0043231//intracellular membrane-bounded organelle;GO:0031672//A band;GO:0005924//cell-substrate adherens junction	NA	GO:0006936//muscle contraction	NA	gi|357588496|ref|NP_001239520.1|//small muscular protein [Mus musculus]	small muscle protein, X-linked
12877	3123	3849	5598	-1.35968	0	Down	0	Cpeb1	GO:0035770//ribonucleoprotein granule;GO:0005819//spindle;GO:0097060//synaptic membrane;GO:0044327//dendritic spine head	GO:0003723//RNA binding;GO:0036094//small molecule binding	GO:0006412//translation;GO:0007129//synapsis;GO:0006396//RNA processing;GO:0048167//regulation of synaptic plasticity	K02602//cytoplasmic polyadenylation element-binding protein	gi|357430798|ref|NP_001239454.1|//cytoplasmic polyadenylation element-binding protein 1 isoform 1 [Mus musculus];gi|357430802|ref|NP_001239455.1|//cytoplasmic polyadenylation element-binding protein 1 isoform 3 [Mus musculus];gi|6681003|ref|NP_031781.1|//cytoplasmic polyadenylation element-binding protein 1 isoform 2 [Mus musculus]	cytoplasmic polyadenylation element binding protein 1
68539	1943	1933	16844	1.22321837120771	0	Up	0	Tmem109	GO:0042175//nuclear outer membrane-endoplasmic reticulum membrane network;GO:0005783//endoplasmic reticulum;GO:0031090//organelle membrane;GO:0005635//nuclear envelope	NA	GO:0008630//intrinsic apoptotic signaling pathway in response to DNA damage	NA	gi|148709443|gb|EDL41389.1|//transmembrane protein 109, isoform CRA_c [Mus musculus]	transmembrane protein 109
15370	2534	1044	11545	1.56697168934144	0	Up	0	Nr4a1	GO:0043231//intracellular membrane-bounded organelle;GO:0043234	GO:0038023//signaling receptor activity;GO:0042802//identical protein binding;GO:0046914//transition metal ion binding;GO:0046983//protein dimerization activity;GO:0000982//transcription factor activity, RNA polymerase II proximal promoter sequence-specific DNA binding;GO:0003677//DNA binding	GO:0009755//hormone-mediated signaling pathway;GO:0007519//skeletal muscle tissue development;GO:0006366//transcription by RNA polymerase II;GO:0012502//induction of programmed cell death;GO:0071363//cellular response to growth factor stimulus;GO:0043542//endothelial cell migration;GO:0002040//sprouting angiogenesis;GO:0006915//apoptotic process;GO:0001935//endothelial cell proliferation	K04465//nuclear receptor subfamily 4 group A member 1	gi|568991389|ref|XP_006520518.1|//PREDICTED: nuclear receptor subfamily 4 group A member 1 isoform X2 [Mus musculus]	nuclear receptor subfamily 4, group A, member 1
67075	4122	2074	1815	-2.09255	0	Down	0	Magt1	GO:0031224//intrinsic component of membrane;GO:0005789//endoplasmic reticulum membrane	GO:0046873//metal ion transmembrane transporter activity	GO:0050877//nervous system process;GO:0070838//divalent metal ion transport;GO:0019725//cellular homeostasis	K19478//magnesium transporter 1	gi|298676496|ref|NP_080228.4|//magnesium transporter protein 1 [Mus musculus]	magnesium transporter 1
76895	4575	2079	1829	-2.08494	0	Down	0	Bicd2	NA	NA	NA	K18739//protein bicaudal D	NA	bicaudal D homolog 2 (Drosophila)
11816	1269	5010	8496	-1.13813	0	Down	0	Apoe	GO:0015630//microtubule cytoskeleton;GO:0034385//triglyceride-rich plasma lipoprotein particle;GO:0043005//neuron projection;GO:0005768//endosome;GO:0009897//external side of plasma membrane;GO:0044297//cell body	GO:0008047//enzyme activator activity;GO:0005539//glycosaminoglycan binding;GO:0008289//lipid binding;GO:0042802//identical protein binding;GO:0046983//protein dimerization activity;GO:0015248//sterol transporter activity;GO:0042277//peptide binding;GO:0008092//cytoskeletal protein binding;GO:0070325//lipoprotein particle receptor binding;GO:0046872//metal ion binding;GO:0071814//protein-lipid co…	GO:0070555//response to interleukin-1;GO:0010467//gene expression;GO:0007166//cell surface receptor signaling pathway;GO:0034645//cellular macromolecule biosynthetic process;GO:0031103//axon regeneration;GO:0019935//cyclic-nucleotide-mediated signaling;GO:0006182//cGMP biosynthetic process;GO:0010596//negative regulation of endothelial cell migration;GO:0006639//acylglycerol metabolic process;GO:…	K04524//apolipoprotein E	gi|163644329|ref|NP_033826.2|//apolipoprotein E precursor [Mus musculus]	apolipoprotein E
107239	3968	1863	1444	-2.26766	0	Down	0	Carns1	NA	GO:0043169//cation binding	NA	K14755//carnosine synthase [EC:6.3.2.11]	gi|148701080|gb|EDL33027.1|//mCG3875, partial [Mus musculus]	carnosine synthase 1
81898	6192	4108	6314	-1.27998	0	Down	0	Sf3b1	GO:0005681//spliceosomal complex;GO:0016604//nuclear body	GO:0005488//binding	GO:0003002//regionalization;GO:0000377//RNA splicing, via transesterification reactions with bulged adenosine as nucleophile	K12828//splicing factor 3B subunit 1	gi|511905488|ref|XP_004772218.1|//PREDICTED: splicing factor 3B subunit 1 isoform X1 [Mustela putorius furo]	splicing factor 3b, subunit 1
20305	1436	1296	544	-3.15249	0	Down	0	Ccl6	GO:0044421//extracellular region part	GO:0048020//CCR chemokine receptor binding;GO:0005125//cytokine activity	GO:0012501//programmed cell death;GO:0006935//chemotaxis;GO:0002376//immune system process	K05510//C-C motif chemokine 6;K05511//C-C motif chemokine 15/23	gi|6677883|ref|NP_033165.1|//C-C motif chemokine 6 precursor [Mus musculus]	chemokine (C-C motif) ligand 6
67264	641	2462	19627	1.09483413907404	0	Up	0	Ndufb8	GO:0031224//intrinsic component of membrane;GO:0005746//mitochondrial respiratory chain	GO:0050136//NADH dehydrogenase (quinone) activity	GO:0051234//establishment of localization;GO:0022904//respiratory electron transport chain	K03964//NADH dehydrogenase (ubiquinone) 1 beta subcomplex subunit 8	gi|13385558|ref|NP_080337.1|//NADH dehydrogenase [ubiquinone] 1 beta subcomplex subunit 8, mitochondrial precursor [Mus musculus]	NADH dehydrogenase (ubiquinone) 1 beta subcomplex 8
76936	2429	2730	3193	-1.67409	0	Down	0	Hnrnpm	GO:0005681//spliceosomal complex;GO:0034399//nuclear periphery;GO:0016604//nuclear body	GO:0003676//nucleic acid binding;GO:0005515//protein binding	GO:0000398//mRNA splicing, via spliceosome	K12887//heterogeneous nuclear ribonucleoprotein M	gi|21313308|ref|NP_084080.1|//heterogeneous nuclear ribonucleoprotein M isoform a [Mus musculus];gi|60360010|dbj|BAD90224.1|//mKIAA4193 protein [Mus musculus]	heterogeneous nuclear ribonucleoprotein M
11761	4382	2101	1940	-2.01512	0	Down	0	Aox1	GO:0044444//cytoplasmic part	GO:0051536//iron-sulfur cluster binding;GO:0016616//oxidoreductase activity, acting on the CH-OH group of donors, NAD or NADP as acceptor;GO:0046914//transition metal ion binding;GO:0000166//nucleotide binding;GO:0016623//oxidoreductase activity, acting on the aldehyde or oxo group of donors, oxygen as acceptor;GO:0050662//coenzyme binding	GO:0044237//cellular metabolic process;GO:0044710	K00157//aldehyde oxidase [EC:1.2.3.1]	gi|110347467|ref|NP_033806.2|//aldehyde oxidase 1 [Mus musculus]	aldehyde oxidase 1
27389	1112	4250	6733	-1.23632	0	Down	0	Dusp13	NA	NA	NA	K14165//atypical dual specificity phosphatase [EC:3.1.3.16 3.1.3.48]	gi|56118225|ref|NP_038877.2|//dual specificity protein phosphatase 13 isoform 2 [Mus musculus];gi|821024030|ref|XP_012358348.1|//PREDICTED: dual specificity protein phosphatase 13 isoform X1 [Nomascus leucogenys]	dual specificity phosphatase 13
217980	5821	3775	5589	-1.33399	0	Down	0	Larp4b	NA	NA	NA	K18763//la-related protein 4	gi|50510417|dbj|BAD32194.1|//mKIAA0217 protein [Mus musculus];gi|902763351|ref|NP_001298046.1|//la-related protein 4B isoform 2 [Mus musculus]	La ribonucleoprotein domain family, member 4B
18245	1091	2537	19902	1.07161512669509	0	Up	0	Oaz1	NA	GO:0005488//binding;GO:0004857//enzyme inhibitor activity	GO:0044092//negative regulation of molecular function;GO:0006576//cellular biogenic amine metabolic process	K16548//ornithine decarboxylase antizyme 1	gi|1924976|gb|AAB96330.1|//ornithine decarboxylase antizyme [Mus musculus]	ornithine decarboxylase antizyme 1
56217	5529	2634	3047	-1.68997	0	Down	0	Mpp5	GO:0043218//compact myelin;GO:0032991//protein-containing complex;GO:0031224//intrinsic component of membrane;GO:0044424//intracellular part;GO:0043296//apical junction complex	GO:0005515//protein binding	GO:0010927//cellular component assembly involved in morphogenesis;GO:0022011//myelination in peripheral nervous system;GO:0009117//nucleotide metabolic process;GO:0008105;GO:0090150//establishment of protein localization to membrane	K06091//MAGUK p55 subfamily member 5	gi|9625023|ref|NP_062525.1|//MAGUK p55 subfamily member 5 [Mus musculus]	membrane protein, palmitoylated 5 (MAGUK p55 subfamily member 5)
19231	1192	4202	6667	-1.23414	0	Down	0	Ptma	NA	NA	GO:0006915//apoptotic process	K13784//prothymosin alpha	gi|74195796|dbj|BAE30461.1|//unnamed protein product [Mus musculus]	prothymosin alpha
56399	3801	2499	2838	-1.71658	0	Down	0	Akap8	GO:0034399//nuclear periphery;GO:0005694//chromosome;GO:0045120//pronucleus	GO:0051018//protein kinase A binding;GO:0046914//transition metal ion binding;GO:0043566;GO:0016772//transferase activity, transferring phosphorus-containing groups	GO:0006796//phosphate-containing compound metabolic process;GO:0000070//mitotic sister chromatid segregation	K16525//A-kinase anchor protein 8	gi|31560394|ref|NP_062748.2|//A-kinase anchor protein 8 [Mus musculus]	A kinase (PRKA) anchor protein 8
270198	3377	3589	5349	-1.32442	0	Down	0	Pfkfb4	GO:0044444//cytoplasmic part	GO:0008443//phosphofructokinase activity;GO:0050308//sugar-phosphatase activity;GO:0032550//purine ribonucleoside binding	GO:0044710;GO:0016310//phosphorylation;GO:0006007//glucose catabolic process	K19030//6-phosphofructo-2-kinase / fructose-2,6-biphosphatase 4 [EC:2.7.1.105 3.1.3.46]	gi|568963872|ref|XP_006512196.1|//PREDICTED: 6-phosphofructo-2-kinase/fructose-2,6-bisphosphatase 4 isoform X1 [Mus musculus]	6-phosphofructo-2-kinase/fructose-2,6-biphosphatase 4
16776	11404	2469	2862	-1.68701	0	Down	0	Lama5	GO:0043256//laminin complex	GO:0005102//signaling receptor binding	GO:0060562//epithelial tube morphogenesis;GO:0010927//cellular component assembly involved in morphogenesis;GO:0007166//cell surface receptor signaling pathway;GO:0001667//ameboidal-type cell migration;GO:0008283//cell proliferation;GO:0030323//respiratory tube development;GO:0042476//odontogenesis;GO:0008544//epidermis development;GO:0000904//cell morphogenesis involved in differentiation;GO:000…	K06240//laminin, alpha 3/5	gi|124487155|ref|NP_001074640.1|//laminin subunit alpha-5 precursor [Mus musculus]	laminin, alpha 5
320538	14671	2506.74	2948.91	-1.66573	0	Down	0	Ubn2	NA	NA	NA	K17492//ubinuclein	NA	ubinuclein 2
97827	3323	1962	1847	-1.98724	0	Down	0	Exd2	GO:0044464//cell part	GO:0004527//exonuclease activity;GO:0097159//organic cyclic compound binding	GO:0006725//cellular aromatic compound metabolic process	K10900//werner syndrome ATP-dependent helicase [EC:3.6.4.12]	gi|237681098|ref|NP_598559.2|//exonuclease 3'-5' domain-containing protein 2 [Mus musculus]	exonuclease 3'-5' domain containing 2
12922	2520	1867	1669	-2.06184	0	Down	0	Crhr2	GO:0005783//endoplasmic reticulum;GO:0031224//intrinsic component of membrane;GO:0033267//axon part;GO:0043025//neuronal cell body	GO:0005102//signaling receptor binding;GO:0004930//G protein-coupled receptor activity;GO:0042277//peptide binding	GO:0048167//regulation of synaptic plasticity;GO:0051091//positive regulation of DNA-binding transcription factor activity;GO:0007186//G protein-coupled receptor signaling pathway;GO:0009968//negative regulation of signal transduction;GO:0007519//skeletal muscle tissue development;GO:0008217//regulation of blood pressure;GO:0007631//feeding behavior;GO:0021536//diencephalon development;GO:0007600…	K04579//corticotropin releasing hormone receptor 2	gi|162138921|ref|NP_034083.2|//corticotropin-releasing factor receptor 2 isoform 2 precursor [Mus musculus] ;gi|568599834|ref|NP_001275548.1|//corticotropin-releasing factor receptor 2 isoform 3 precursor [Mus musculus];gi|568599840|ref|NP_001275547.1|//corticotropin-releasing factor receptor 2 isoform 1 precursor [Mus musculus]	corticotropin releasing hormone receptor 2
11539	4588	1293.41	681.84	-2.82378	0	Down	0	Adora1	GO:0031224//intrinsic component of membrane;GO:0097060//synaptic membrane;GO:0033267//axon part;GO:0043231//intracellular membrane-bounded organelle;GO:0032589//neuron projection membrane;GO:0044297//cell body;GO:0044327//dendritic spine head	GO:0005102//signaling receptor binding;GO:0004620//phospholipase activity;GO:0032403;GO:0004930//G protein-coupled receptor activity;GO:0001882//nucleoside binding;GO:0046983//protein dimerization activity	GO:0006629//lipid metabolic process;GO:0002790//peptide secretion;GO:0042311//vasodilation;GO:0048871//multicellular organismal homeostasis;GO:0045988//negative regulation of striated muscle contraction;GO:0006813//potassium ion transport;GO:0035249//synaptic transmission, glutamatergic;GO:0035588//G protein-coupled purinergic receptor signaling pathway;GO:0008283//cell proliferation;GO:0006470//…	K04265//adenosine receptor A1	gi|148707674|gb|EDL39621.1|//mCG50903, isoform CRA_a, partial [Mus musculus];gi|633257726|ref|NP_001278857.1|//adenosine receptor A1 isoform b [Mus musculus]	adenosine A1 receptor
12723	3545	1813	1585	-2.094	0	Down	0	Clcn1	GO:0005886//plasma membrane;GO:0034702//ion channel complex	GO:0005254//chloride channel activity	GO:0034220//ion transmembrane transport;GO:0015698//inorganic anion transport;GO:0050877//nervous system process	K05010//chloride channel 1, skeletal muscle	gi|29789048|ref|NP_038519.1|//chloride channel protein 1 [Mus musculus]	chloride channel, voltage-sensitive 1
110809	5430	2379	2723	-1.70526	0	Down	0	Srsf1	GO:0005681//spliceosomal complex;GO:0016604//nuclear body	GO:0003676//nucleic acid binding;GO:0019904//protein domain specific binding	GO:0006941//striated muscle contraction;GO:0006366//transcription by RNA polymerase II;GO:0006376//mRNA splice site selection;GO:0043009//chordate embryonic development;GO:0006405//RNA export from nucleus	K12890//splicing factor, arginine/serine-rich 1	gi|179074|gb|AAA35564.1|//alternative [Homo sapiens];gi|118582271|ref|NP_001071635.1|//serine/arginine-rich splicing factor 1 isoform 2 [Mus musculus]	serine/arginine-rich splicing factor 1
59013	2242	3070	4258	-1.42817	0	Down	0	Hnrnph1	GO:0031981//nuclear lumen;GO:0005856//cytoskeleton;GO:0005681//spliceosomal complex	GO:0008187//poly-pyrimidine tract binding;GO:0036094//small molecule binding	GO:0000377//RNA splicing, via transesterification reactions with bulged adenosine as nucleophile	K12898//heterogeneous nuclear ribonucleoprotein F/H	gi|148701752|gb|EDL33699.1|//heterogeneous nuclear ribonucleoprotein H1, isoform CRA_b, partial [Mus musculus]	heterogeneous nuclear ribonucleoprotein H1
14030	2444	2535	3084	-1.61729	0	Down	0	Ewsr1	GO:0005634//nucleus;GO:0016604//nuclear body	GO:1901363//heterocyclic compound binding;GO:0097159//organic cyclic compound binding;GO:0005488//binding	NA	K13209//RNA-binding protein EWS	gi|545688864|ref|NP_001269991.1|//RNA-binding protein EWS isoform 3 [Mus musculus];gi|148708571|gb|EDL40518.1|//mCG14699, isoform CRA_b, partial [Mus musculus];gi|568969866|ref|XP_006514575.1|//PREDICTED: RNA-binding protein EWS isoform X5 [Mus musculus];gi|568969864|ref|XP_006514574.1|//PREDICTED: RNA-binding protein EWS isoform X4 [Mus musculus]	Ewing sarcoma breakpoint region 1
16978	2397	4511	7809	-1.10841	0	Down	0	Lrrfip1	GO:0043231//intracellular membrane-bounded organelle	GO:0005488//binding	GO:0006351//transcription, DNA-templated	K17785//mitofilin;K04514//Rho-associated protein kinase 1 [EC:2.7.11.1];K17751//myosin heavy chain 6/7;K20478//golgin subfamily B member 1;K19607//X-linked retinitis pigmentosa GTPase regulator;K17570//hydrocephalus-inducing protein;K19538//retinitis pigmentosa 1	gi|894216300|ref|NP_001297661.1|//leucine-rich repeat flightless-interacting protein 1 isoform 4 [Mus musculus]	leucine rich repeat (in FLII) interacting protein 1
170791	2684	3663	5711	-1.25939	0	Down	0	Rbm39	GO:0005815//microtubule organizing center;GO:0005654//nucleoplasm	GO:0003676//nucleic acid binding;GO:0003712//transcription coregulator activity	GO:0006351//transcription, DNA-templated;GO:0006396//RNA processing	K13091//RNA-binding protein 39	gi|537151505|gb|ERE71700.1|//RNA-binding protein 39-like isoform 1 [Cricetulus griseus];gi|537151504|gb|ERE71699.1|//RNA-binding protein 39-like isoform 2 [Cricetulus griseus]	RNA binding motif protein 39
51789	3059	2427	2885	-1.65071	0	Down	0	Tnk2	GO:0030135//coated vesicle;GO:0012505//endomembrane system;GO:0043005//neuron projection;GO:0044297//cell body;GO:0043234;GO:0016020//membrane	GO:0070851//growth factor receptor binding;GO:0032550//purine ribonucleoside binding;GO:0019904//protein domain specific binding;GO:0004713//protein tyrosine kinase activity;GO:0043169//cation binding	GO:0048259//regulation of receptor-mediated endocytosis;GO:0001934//positive regulation of protein phosphorylation	K08886//activated CDC42 kinase 1 [EC:2.7.10.2 2.7.11.1]	gi|568995758|ref|XP_006522398.1|//PREDICTED: activated CDC42 kinase 1 isoform X4 [Mus musculus];gi|148665389|gb|EDK97805.1|//tyrosine kinase, non-receptor, 2, isoform CRA_e, partial [Mus musculus]	tyrosine kinase, non-receptor, 2
53412	2696	1767	14959	1.18153692341565	0	Up	0	Ppp1r3c	GO:0044444//cytoplasmic part;GO:0043227//membrane-bounded organelle	GO:0016791//phosphatase activity;GO:0019902//phosphatase binding	GO:0005978//glycogen biosynthetic process;GO:0005980//glycogen catabolic process;GO:0006886//intracellular protein transport	K07189//protein phosphatase 1 regulatory subunit 3A/B/C/D/E	gi|33468957|ref|NP_058550.1|//protein phosphatase 1 regulatory subunit 3C [Mus musculus]	protein phosphatase 1, regulatory (inhibitor) subunit 3C
110257	587	2456.23	18616.5	1.02195755729661	0	Up	0	Hba-a2	GO:0015935//small ribosomal subunit;GO:0043234	GO:0046906//tetrapyrrole binding;GO:0046914//transition metal ion binding;GO:0022892;GO:0036094//small molecule binding	GO:0000302//response to reactive oxygen species;GO:0042743//hydrogen peroxide metabolic process;GO:0019233//sensory perception of pain;GO:0008219//cell death;GO:0030218//erythrocyte differentiation;GO:0051259//protein complex oligomerization;GO:0043009//chordate embryonic development;GO:0015669//gas transport;GO:0008217//regulation of blood pressure	K13822//hemoglobin subunit alpha	gi|145301549|ref|NP_001077424.1|//hemoglobin alpha, adult chain 2 [Mus musculus]	hemoglobin alpha, adult chain 2
52637	965	661	8210	1.73455717840732	0	Up	0	Cisd1	GO:0031966//mitochondrial membrane;GO:0031224//intrinsic component of membrane	GO:0043169//cation binding;GO:0051536//iron-sulfur cluster binding	GO:0043467//regulation of generation of precursor metabolites and energy	NA	gi|625281399|ref|XP_007632369.1|//PREDICTED: CDGSH iron-sulfur domain-containing protein 1 isoform X2 [Cricetulus griseus]	CDGSH iron sulfur domain 1
74204	4536	1829	1729	-1.98122	0	Down	0	Xpo6	GO:0005635//nuclear envelope;GO:0016020//membrane;GO:0031981//nuclear lumen	GO:0022892	GO:0006886//intracellular protein transport	K15001//cytochrome P450 family 4 [EC:1.14.-.-]	gi|37537529|ref|NP_083092.2|//exportin-6 isoform 2 [Mus musculus];gi|902763353|ref|NP_001298072.1|//exportin-6 isoform 1 [Mus musculus]	exportin 6
15388	2142	2604	3361	-1.53194	0	Down	0	Hnrnpl	GO:0032991//protein-containing complex;GO:0031981//nuclear lumen	GO:0036094//small molecule binding;GO:0000975	GO:0000377//RNA splicing, via transesterification reactions with bulged adenosine as nucleophile	K13159//heterogeneous nuclear ribonucleoprotein L	gi|197245939|gb|AAI69048.1|//Hnrnpl protein [Rattus norvegicus]	heterogeneous nuclear ribonucleoprotein L
14862	1310	3842	6296	-1.18752	0	Down	0	Gstm1	GO:0044424//intracellular part	GO:0072341//modified amino acid binding;GO:0046983//protein dimerization activity;GO:0008289//lipid binding;GO:0016765//transferase activity, transferring alkyl or aryl (other than methyl) groups;GO:0042802//identical protein binding	GO:0042493//response to drug;GO:0009636//response to toxic substance;GO:0006807//nitrogen compound metabolic process;GO:0007606//sensory perception of chemical stimulus;GO:0006805//xenobiotic metabolic process;GO:0006790//sulfur compound metabolic process;GO:0010038//response to metal ion;GO:0001101//response to acid chemical;GO:0033554//cellular response to stress	K00799//glutathione S-transferase [EC:2.5.1.18]	gi|148669991|gb|EDL01938.1|//mCG131602, isoform CRA_c, partial [Mus musculus]	glutathione S-transferase, mu 1
19252	1952	589	7613	1.79202267228362	0	Up	0	Dusp1	NA	NA	NA	K04459//dual specificity MAP kinase phosphatase [EC:3.1.3.16 3.1.3.48]	gi|7305423|ref|NP_038670.1|//dual specificity protein phosphatase 1 [Mus musculus]	dual specificity phosphatase 1
69207	3068	2349	2892	-1.60008	0	Down	0	Srsf11	GO:0031981//nuclear lumen	NA	NA	K12899//splicing factor, arginine/serine-rich 11	gi|148222073|ref|NP_001087221.1|//serine/arginine-rich splicing factor 11 isoform 2 [Mus musculus]	serine/arginine-rich splicing factor 11
20637	1751	2204	2613	-1.65452	0	Down	0	Snrnp70	GO:0043231//intracellular membrane-bounded organelle;GO:0030529;GO:0005654//nucleoplasm	GO:0003676//nucleic acid binding	GO:0000377//RNA splicing, via transesterification reactions with bulged adenosine as nucleophile	K11093//U1 small nuclear ribonucleoprotein 70kDa	gi|36100|emb|CAA28352.1|//unnamed protein product [Homo sapiens];gi|825725|emb|CAA29964.1|//hU1-70K-like protein (216 AA) [Homo sapiens]	small nuclear ribonucleoprotein 70 (U1)
22339	2864	2517	3300	-1.50934	0	Down	0	Vegfa	GO:0016023;GO:0005578	GO:0005172//vascular endothelial growth factor receptor binding;GO:0005539//glycosaminoglycan binding;GO:0046983//protein dimerization activity;GO:0042802//identical protein binding	GO:0008585//female gonad development;GO:0007405//neuroblast proliferation;GO:0090045//positive regulation of deacetylase activity;GO:0006461;GO:0043488//regulation of mRNA stability;GO:0043009//chordate embryonic development;GO:0001754//eye photoreceptor cell differentiation;GO:0032874//positive regulation of stress-activated MAPK cascade;GO:0031954//positive regulation of protein autophosphoryla…	K05448//vascular endothelial growth factor A	gi|160358803|ref|NP_033531.3|//vascular endothelial growth factor A isoform 2 [Mus musculus]	vascular endothelial growth factor A
67501	7016	3020	4468	-1.33502	0	Down	0	Ccdc50	GO:0044424//intracellular part	NA	NA	NA	gi|148665283|gb|EDK97699.1|//coiled-coil domain containing 50, isoform CRA_a, partial [Mus musculus];gi|71043975|ref|NP_080478.2|//coiled-coil domain-containing protein 50 isoform 1 [Mus musculus]	coiled-coil domain containing 50
74145	3879	1203	715	-2.65072	0	Down	0	F13a1	GO:0044424//intracellular part	GO:0016755//transferase activity, transferring amino-acyl groups;GO:0043169//cation binding	GO:0009611//response to wounding;GO:0006464//cellular protein modification process;GO:0007599//hemostasis	K03917//coagulation factor XIII A1 polypeptide [EC:2.3.2.13]	gi|148708973|gb|EDL40919.1|//coagulation factor XIII, A1 subunit, isoform CRA_c, partial [Mus musculus]	coagulation factor XIII, A1 subunit
70257	365	2095	16261	1.05629096552955	0	Up	0	2010107E04Rik	GO:0031224//intrinsic component of membrane;GO:0005743//mitochondrial inner membrane	NA	NA	K18193//6.8 kDa mitochondrial proteolipid	gi|21312554|ref|NP_081636.1|//6.8 kDa mitochondrial proteolipid [Mus musculus]	RIKEN cDNA 2010107E04 gene
208922	6045	1590	1436	-2.04707	0	Down	0	Cpeb3	NA	GO:0003676//nucleic acid binding	GO:0006412//translation	K02602//cytoplasmic polyadenylation element-binding protein	gi|26006231|dbj|BAC41458.1|//mKIAA0940 protein [Mus musculus];gi|595763465|ref|NP_001277757.1|//cytoplasmic polyadenylation element-binding protein 3 isoform b [Mus musculus] ;gi|595763212|ref|NP_001277758.1|//cytoplasmic polyadenylation element-binding protein 3 isoform c [Mus musculus]	cytoplasmic polyadenylation element binding protein 3
107227	1284	1277	11542	1.27595993921835	0	Up	0	Macrod1	GO:0043231//intracellular membrane-bounded organelle	GO:0016787//hydrolase activity	GO:0009116//nucleoside metabolic process	K15261//poly [ADP-ribose] polymerase 10/14/15 [EC:2.4.2.30];K15212//TATA box-binding protein-associated factor RNA polymerase I subunit A	gi|569006163|ref|XP_006526625.1|//PREDICTED: O-acetyl-ADP-ribose deacetylase MACROD1 isoform X1 [Mus musculus]	MACRO domain containing 1
27361	904	934	9510	1.44784801928811	0	Up	0	Msrb1	NA	NA	NA	K07305//peptide-methionine (R)-S-oxide reductase [EC:1.8.4.12]	NA	methionine sulfoxide reductase B1
67684	3327	1895	2091	-1.75811	0	Down	0	Luc7l3	GO:0016020//membrane;GO:0005924//cell-substrate adherens junction;GO:0016604//nuclear body	GO:0003723//RNA binding	GO:0050896//response to stimulus;GO:0012501//programmed cell death;GO:0006396//RNA processing	K13212//RNA-binding protein Luc7-like 2	gi|926717435|ref|XP_013827859.1|//PREDICTED: luc7-like protein 3 isoform X4 [Capra hircus]	LUC7-like 3 (S. cerevisiae)
11567	3033	1431	1188	-2.16859	0	Down	0	Avil	GO:0043005//neuron projection;GO:0043232//intracellular non-membrane-bounded organelle	GO:0008092//cytoskeletal protein binding	GO:0030835//negative regulation of actin filament depolymerization;GO:0050896//response to stimulus;GO:0048858//cell projection morphogenesis;GO:0010975//regulation of neuron projection development	K08017//advillin	gi|568966420|ref|XP_006513165.1|//PREDICTED: advillin isoform X3 [Mus musculus]	advillin
67039	4244	2932	4432	-1.30403	0	Down	0	Rbm25	GO:0016604//nuclear body	GO:0003723//RNA binding	GO:0000380//alternative mRNA splicing, via spliceosome;GO:0012501//programmed cell death	K12822//RNA-binding protein 25	gi|512949724|ref|XP_004837307.1|//PREDICTED: RNA-binding protein 25 isoform X1 [Heterocephalus glaber]	RNA binding motif protein 25
18458	2842	2570	3585	-1.4199	0	Down	0	Pabpc1	GO:0005681//spliceosomal complex;GO:0044444//cytoplasmic part;GO:0035770//ribonucleoprotein granule	GO:0003729//mRNA binding;GO:0005515//protein binding;GO:0090079//translation regulator activity, nucleic acid binding;GO:0036094//small molecule binding	GO:0031124//mRNA 3'-end processing;GO:0000377//RNA splicing, via transesterification reactions with bulged adenosine as nucleophile;GO:0000184//nuclear-transcribed mRNA catabolic process, nonsense-mediated decay;GO:0000288//nuclear-transcribed mRNA catabolic process, deadenylation-dependent decay;GO:0006412//translation;GO:0043488//regulation of mRNA stability	K13126//polyadenylate-binding protein	gi|926708692|ref|XP_005689254.2|//PREDICTED: polyadenylate-binding protein 1 isoform X1 [Capra hircus]	poly(A) binding protein, cytoplasmic 1
27357	1736	1692	13738	1.12126764927194	0	Up	0	Gyg	NA	GO:0035251//UDP-glucosyltransferase activity;GO:0043169//cation binding	GO:0005977//glycogen metabolic process	K00750//glycogenin [EC:2.4.1.186]	gi|568920942|ref|XP_006535544.1|//PREDICTED: glycogenin-1 isoform X1 [Mus musculus]	glycogenin
15439	1365	705	77	-5.0948	0	Down	0	Hp	GO:0043231//intracellular membrane-bounded organelle;GO:0043234;GO:0044421//extracellular region part	GO:0004175//endopeptidase activity;GO:0042802//identical protein binding	GO:0048232//male gamete generation;GO:0031960//response to corticosteroid;GO:0010038//response to metal ion;GO:0000302//response to reactive oxygen species;GO:0008219//cell death;GO:0010727//negative regulation of hydrogen peroxide metabolic process;GO:0002526//acute inflammatory response;GO:0033273//response to vitamin;GO:0019538//protein metabolic process;GO:0010212//response to ionizing radiat…	K16142//haptoglobin	gi|8850219|ref|NP_059066.1|//haptoglobin precursor [Mus musculus]	haptoglobin
16007	2028	239	4663	2.38607303960899	0	Up	0	Cyr61	GO:0031012//extracellular matrix	GO:0005102//signaling receptor binding;GO:0019838//growth factor binding;GO:0005539//glycosaminoglycan binding	GO:0051094//positive regulation of developmental process;GO:0001934//positive regulation of protein phosphorylation;GO:0006915//apoptotic process;GO:0003171//atrioventricular valve development;GO:0046513//ceramide biosynthetic process;GO:0001525//angiogenesis;GO:0010517//regulation of phospholipase activity;GO:0003209//cardiac atrium morphogenesis;GO:0016477//cell migration;GO:0001649//osteoblast…	K06829//cysteine rich protein 61	gi|6753594|ref|NP_034646.1|//protein CYR61 precursor [Mus musculus]	cysteine rich protein 61
11350	5993	1658	1656	-1.90184	0	Down	0	Abl1	GO:0044444//cytoplasmic part;GO:0043232//intracellular non-membrane-bounded organelle;GO:0031252//cell leading edge;GO:0031981//nuclear lumen	GO:0003676//nucleic acid binding;GO:0019904//protein domain specific binding;GO:0019901//protein kinase binding;GO:0046914//transition metal ion binding;GO:0004713//protein tyrosine kinase activity;GO:0032550//purine ribonucleoside binding	GO:0007010//cytoskeleton organization;GO:0007169//transmembrane receptor protein tyrosine kinase signaling pathway;GO:0006915//apoptotic process;GO:0035556//intracellular signal transduction;GO:0043085//positive regulation of catalytic activity;GO:0044248//cellular catabolic process;GO:0006974//cellular response to DNA damage stimulus;GO:0007049//cell cycle;GO:0001934//positive regulation of prot…	K06619//abelson tyrosine-protein kinase 1 [EC:2.7.10.2]	gi|162951870|ref|NP_001106174.1|//tyrosine-protein kinase ABL1 isoform a [Mus musculus];gi|545687252|ref|NP_001269974.1|//tyrosine-protein kinase ABL1 isoform c [Mus musculus];gi|162951865|ref|NP_033724.2|//tyrosine-protein kinase ABL1 isoform b [Mus musculus]	c-abl oncogene 1, non-receptor tyrosine kinase
12111	2423	2088	2574	-1.59821	0	Down	0	Bgn	NA	NA	NA	K08118//biglycan	NA	biglycan
54194	2097	2069	2559	-1.59346	0	Down	0	Akap8l	GO:0034399//nuclear periphery	GO:0046872//metal ion binding	NA	K15978//A-kinase anchor protein 8-like protein	gi|12847376|dbj|BAB27546.1|//unnamed protein product [Mus musculus]	A kinase (PRKA) anchor protein 8-like
30957	5468	1928	2260	-1.67089	0	Down	0	Mapk8ip3	GO:0032589//neuron projection membrane;GO:0031982//vesicle;GO:0012505//endomembrane system;GO:0005783//endoplasmic reticulum	GO:0019901//protein kinase binding;GO:0008092//cytoskeletal protein binding;GO:0032947//protein-containing complex scaffold activity;GO:0016772//transferase activity, transferring phosphorus-containing groups	GO:0000187//activation of MAPK activity;GO:0006810//transport;GO:0030182//neuron differentiation;GO:0033036//macromolecule localization;GO:0010467//gene expression;GO:0006935//chemotaxis;GO:0030030//cell projection organization;GO:0043009//chordate embryonic development;GO:0007254//JNK cascade;GO:0030324//lung development;GO:0009887//animal organ morphogenesis;GO:0007420//brain development	K04436//mitogen-activated protein kinase 8 interacting protein 3	gi|148690438|gb|EDL22385.1|//mitogen-activated protein kinase 8 interacting protein 3, isoform CRA_b, partial [Mus musculus];gi|28394199|dbj|BAC41466.2|//mKIAA1066 protein [Mus musculus];gi|254540202|ref|NP_001156921.1|//C-Jun-amino-terminal kinase-interacting protein 3 isoform d [Mus musculus]	mitogen-activated protein kinase 8 interacting protein 3
69202	1155	3854	6900	-1.05986	0	Down	0	Ptms	NA	NA	NA	NA	gi|821033098|ref|XP_012357729.1|//PREDICTED: parathymosin [Nomascus leucogenys]	parathymosin
104086	1936	2935	4614	-1.24745	0	Down	0	Cyp27a1	NA	NA	NA	K00488//cholestanetriol 26-monooxygenase [EC:1.14.15.15]	NA	cytochrome P450, family 27, subfamily a, polypeptide 1
11537	924	854	324	-3.29835	0	Down	0	Cfd	GO:0044421//extracellular region part	GO:0004175//endopeptidase activity	GO:0006952//defense response;GO:0006956//complement activation;GO:0007166//cell surface receptor signaling pathway	K01334//component factor D [EC:3.4.21.46]	gi|7304867|ref|NP_038487.1|//complement factor D isoform 1 precursor [Mus musculus];gi|632794820|ref|NP_001278844.1|//complement factor D isoform 2 precursor [Mus musculus]	complement factor D (adipsin)
232086	1510	1952	2347	-1.63424	0	Down	0	Tmem150a	GO:0031224//intrinsic component of membrane	NA	GO:0008152//metabolic process	NA	gi|148666554|gb|EDK98970.1|//transmembrane protein 150, isoform CRA_c, partial [Mus musculus]	transmembrane protein 150A
67942	647	1432	12005	1.16742913910337	0	Up	0	Atp5g2	GO:0044425//membrane part;GO:0031966//mitochondrial membrane	NA	GO:0097305//response to alcohol	K02128//F-type H+-transporting ATPase subunit c	gi|568993133|ref|XP_006521364.1|//PREDICTED: ATP synthase F(0) complex subunit C2, mitochondrial isoform X1 [Mus musculus]	ATP synthase, H+ transporting, mitochondrial F0 complex, subunit C2 (subunit 9)
12484	1825	829	8503	1.45842506431624	0	Up	0	Cd24a	GO:0009986//cell surface;GO:0005902//microvillus;GO:0046658//anchored component of plasma membrane;GO:0031090//organelle membrane	GO:0019900//kinase binding;GO:0030295//protein kinase activator activity	GO:0032595//B cell receptor transport within lipid bilayer;GO:0001777//T cell homeostatic proliferation;GO:0007268//chemical synaptic transmission;GO:0032599//protein transport out of membrane raft;GO:0044710;GO:0034102//erythrocyte clearance;GO:0030888//regulation of B cell proliferation;GO:0043405//regulation of MAP kinase activity;GO:0045860//positive regulation of protein kinase activity;GO:0…	K06469//CD24 antigen	gi|51442|emb|CAA39843.1|//HSA-C [Mus musculus]	CD24a antigen
66945	2859	1696	13396	1.08149133939337	0	Up	0	Sdha	GO:0005746//mitochondrial respiratory chain	GO:0000104//succinate dehydrogenase activity;GO:0000166//nucleotide binding	GO:0022900//electron transport chain;GO:0048731//system development;GO:0051234//establishment of localization;GO:0043648//dicarboxylic acid metabolic process;GO:0009060//aerobic respiration	K00234//succinate dehydrogenase (ubiquinone) flavoprotein subunit [EC:1.3.5.1]	gi|54607098|ref|NP_075770.1|//succinate dehydrogenase [ubiquinone] flavoprotein subunit, mitochondrial precursor [Mus musculus]	succinate dehydrogenase complex, subunit A, flavoprotein (Fp)
58805	3649	2264	3093	-1.44997	0	Down	0	Mlxipl	NA	NA	NA	K09113//MAX-like protein X	NA	MLX interacting protein-like
59024	8464	1162	845	-2.35969	0	Down	0	Med12	GO:0043231//intracellular membrane-bounded organelle;GO:0043234	GO:0003712//transcription coregulator activity;GO:0008134//transcription factor binding	GO:0030518//intracellular steroid hormone receptor signaling pathway;GO:0035567//non-canonical Wnt signaling pathway;GO:0014020//primary neural tube formation;GO:0003401//axis elongation;GO:0006366//transcription by RNA polymerase II	K15162//mediator of RNA polymerase II transcription subunit 12	gi|125628662|ref|NP_067496.2|//mediator of RNA polymerase II transcription subunit 12 [Mus musculus]	mediator complex subunit 12
105638	3086	838	8463	1.43604415085722	0	Up	0	Dph3	GO:0043231//intracellular membrane-bounded organelle;GO:0031981//nuclear lumen;GO:0044424//intracellular part	GO:0043169//cation binding	GO:0009306//protein secretion;GO:0065007//biological regulation;GO:0044093//positive regulation of molecular function;GO:0017182//peptidyl-diphthamide metabolic process	K15455//diphthamide biosynthesis protein 3	gi|148692878|gb|EDL24825.1|//zinc finger, CSL domain containing 2, isoform CRA_b, partial [Mus musculus];gi|148692877|gb|EDL24824.1|//zinc finger, CSL domain containing 2, isoform CRA_a, partial [Mus musculus]	diphthamine biosynthesis 3
15511	2810	103.41	3254.1	3.07570810997663	0	Up	0	Hspa1b	GO:0016234//inclusion body;GO:0043234;GO:0044429//mitochondrial part;GO:0044459//plasma membrane part;GO:0016604//nuclear body	GO:0008134//transcription factor binding;GO:0044389//ubiquitin-like protein ligase binding;GO:0032550//purine ribonucleoside binding	GO:0009605//response to external stimulus;GO:0035966//response to topologically incorrect protein;GO:0030218//erythrocyte differentiation;GO:0051129//negative regulation of cellular component organization;GO:0016049//cell growth;GO:0008283//cell proliferation;GO:0019229//regulation of vasoconstriction;GO:0006259//DNA metabolic process;GO:0001912//positive regulation of leukocyte mediated cytotoxi…	K03283//heat shock 70kDa protein 1/2/6/8	gi|124339826|ref|NP_034608.2|//heat shock 70 kDa protein 1B [Mus musculus]	heat shock protein 1B
20382	1903	2773	4351	-1.2502	0	Down	0	Srsf2	GO:0016604//nuclear body	GO:0003676//nucleic acid binding;GO:0003712//transcription coregulator activity;GO:0036094//small molecule binding	GO:0006405//RNA export from nucleus;GO:0006397//mRNA processing;GO:0006366//transcription by RNA polymerase II;GO:0000377//RNA splicing, via transesterification reactions with bulged adenosine as nucleophile	K12891//splicing factor, arginine/serine-rich 2	gi|293675|gb|AAA39332.1|//IFN-response element binding factor 2, partial [Mus musculus]	serine/arginine-rich splicing factor 2
68701	775	2651	4057	-1.28623	0	Down	0	Ppp1r27	NA	GO:0019899//enzyme binding	GO:0010921//regulation of phosphatase activity;GO:0044092//negative regulation of molecular function	K17566//protein phosphatase 1 regulatory subunit 27	gi|148702817|gb|EDL34764.1|//mCG144859, partial [Mus musculus]	protein phosphatase 1, regulatory subunit 27
319885	2545	1584	1669	-1.82469	0	Down	0	Zcchc7	GO:0031981//nuclear lumen	GO:0097159//organic cyclic compound binding;GO:0046914//transition metal ion binding	NA	K12597//protein AIR1/2	gi|169646700|ref|NP_613056.2|//zinc finger CCHC domain-containing protein 7 [Mus musculus]	zinc finger, CCHC domain containing 7
11867	1555	2162	2917	-1.46798	0	Down	0	Arpc1b	GO:0015629//actin cytoskeleton	NA	GO:0008064//regulation of actin polymerization or depolymerization	K05757//actin related protein 2/3 complex, subunit 1A/1B	gi|160837788|ref|NP_075631.2|//actin-related protein 2/3 complex subunit 1B [Mus musculus]	actin related protein 2/3 complex, subunit 1B
66625	4545	1879	2300	-1.60843	0	Down	0	Pnisr	NA	NA	NA	K13170//splicing factor, arginine/serine-rich 18	NA	PNN interacting serine/arginine-rich
83486	3104	2349	3381	-1.3747	0	Down	0	Rbm5	GO:0031981//nuclear lumen	GO:0046872//metal ion binding;GO:0003723//RNA binding	GO:0000380//alternative mRNA splicing, via spliceosome;GO:0006915//apoptotic process	K13094//RNA-binding protein 5/10	gi|22507333|ref|NP_683732.1|//RNA-binding protein 5 [Mus musculus]	RNA binding motif protein 5
233833	8493	1906	2378	-1.5809	0	Down	0	Tnrc6a	NA	NA	NA	K18412//trinucleotide repeat-containing gene 6 protein	gi|123791339|sp|Q3UHK8.1|TNR6A_MOUSE//RecName: Full=Trinucleotide repeat-containing gene 6A protein	trinucleotide repeat containing 6a
71887	1733	2570	3923	-1.28991	0	Down	0	Ppm1j	NA	GO:0004721//phosphoprotein phosphatase activity;GO:0005488//binding	GO:0006464//cellular protein modification process	K17504//protein phosphatase 1J [EC:3.1.3.16]	gi|114205424|ref|NP_082258.2|//protein phosphatase 1J [Mus musculus]	protein phosphatase 1J
16801	3313	1713	1977	-1.69332	0	Down	0	Arhgef1	GO:0044424//intracellular part	GO:0008047//enzyme activator activity;GO:0008289//lipid binding;GO:0005088//Ras guanyl-nucleotide exchange factor activity	GO:0045744//negative regulation of G protein-coupled receptor signaling pathway;GO:0007266//Rho protein signal transduction	K12330//Rho guanine nucleotide exchange factor 1	gi|148692356|gb|EDL24303.1|//Rho guanine nucleotide exchange factor (GEF) 1, isoform CRA_b, partial [Mus musculus];gi|148692357|gb|EDL24304.1|//Rho guanine nucleotide exchange factor (GEF) 1, isoform CRA_c, partial [Mus musculus];gi|148692358|gb|EDL24305.1|//Rho guanine nucleotide exchange factor (GEF) 1, isoform CRA_d, partial [Mus musculus]	Rho guanine nucleotide exchange factor (GEF) 1
20249	4844	1242	1059	-2.13007	0	Down	0	Scd1	GO:0031227//intrinsic component of endoplasmic reticulum membrane	GO:0016215//acyl-CoA desaturase activity;GO:0046914//transition metal ion binding	GO:0008366//axon ensheathment;GO:0042742//defense response to bacterium;GO:0010872//regulation of cholesterol esterification;GO:0006631//fatty acid metabolic process;GO:0045444//fat cell differentiation;GO:0044126//regulation of growth of symbiont in host	K00507//stearoyl-CoA desaturase (Delta-9 desaturase) [EC:1.14.19.1]	gi|31543675|ref|NP_033153.2|//acyl-CoA desaturase 1 [Mus musculus]	stearoyl-Coenzyme A desaturase 1
235682	6189	1641	1870	-1.71164	0	Down	0	Zfp445	GO:0005622//intracellular	GO:0046872//metal ion binding	GO:0006351//transcription, DNA-templated	K09229//KRAB and SCAN domains-containing zinc finger protein	gi|257096022|ref|NP_775540.4|//zinc finger protein 445 [Mus musculus]	zinc finger protein 445
235493	4196	1289	1173	-2.03615	0	Down	0	Fam214a	NA	NA	NA	NA	gi|164452925|ref|NP_705812.2|//protein FAM214A isoform 2 [Mus musculus];gi|50510907|dbj|BAD32439.1|//mKIAA1370 protein [Mus musculus]	family with sequence similarity 214, member A
66121	619	505	6130	1.70142891418883	0	Up	0	Chchd1	GO:0031981//nuclear lumen	GO:0005488//binding	NA	NA	gi|13384734|ref|NP_079642.1|//coiled-coil-helix-coiled-coil-helix domain-containing protein 1 [Mus musculus]	coiled-coil-helix-coiled-coil-helix domain containing 1
67118	2642	1928	2507	-1.52125	0	Down	0	Bfar	GO:0031224//intrinsic component of membrane;GO:0043231//intracellular membrane-bounded organelle	GO:0046914//transition metal ion binding	GO:0006915//apoptotic process	K15684//bifunctional apoptosis regulator	gi|294712582|ref|NP_001171023.1|//bifunctional apoptosis regulator isoform 2 [Mus musculus] ;gi|148664950|gb|EDK97366.1|//mCG129801, isoform CRA_b [Mus musculus]	bifunctional apoptosis regulator
60595	3859	1965.48	2595.28	-1.49909	0	Down	0	Actn4	GO:0042995//cell projection;GO:0031988;GO:0032432//actin filament bundle;GO:0043231//intracellular membrane-bounded organelle;GO:0032991//protein-containing complex;GO:0031674//I band	GO:0003779//actin binding;GO:0036094//small molecule binding;GO:0046872//metal ion binding;GO:0042802//identical protein binding	GO:0006907//pinocytosis;GO:0006915//apoptotic process;GO:0006928//movement of cell or subcellular component;GO:0045184//establishment of protein localization;GO:0007015//actin filament organization	K05699//actinin alpha 1/4	gi|11230802|ref|NP_068695.1|//alpha-actinin-4 [Mus musculus]	actinin alpha 4
12876	2183	1247	10513	1.17553817989394	0	Up	0	Cpe	GO:0044425//membrane part;GO:0030133//transport vesicle;GO:0030141//secretory granule;GO:0044421//extracellular region part;GO:0043005//neuron projection;GO:0043025//neuronal cell body	GO:0008235//metalloexopeptidase activity;GO:0046914//transition metal ion binding;GO:0005515//protein binding	GO:0007186//G protein-coupled receptor signaling pathway;GO:0036211//protein modification process;GO:0006518//peptide metabolic process;GO:0003208//cardiac ventricle morphogenesis;GO:0016486//peptide hormone processing;GO:0051093//negative regulation of developmental process	K01294//carboxypeptidase E [EC:3.4.17.10]	gi|22203763|ref|NP_038522.2|//carboxypeptidase E preproprotein [Mus musculus]	carboxypeptidase E
71268	3215	2649	4256	-1.21605	0	Down	0	Lrrfip2	NA	GO:0019904//protein domain specific binding	NA	K10352//myosin heavy chain;K17570//hydrocephalus-inducing protein;K17785//mitofilin	gi|110625827|ref|NP_082018.1|//leucine-rich repeat flightless-interacting protein 2 isoform 2 [Mus musculus] ;gi|258679524|ref|NP_001158310.1|//leucine-rich repeat flightless-interacting protein 2 isoform 1 [Mus musculus]	leucine rich repeat (in FLII) interacting protein 2
72102	6445	1954	2611	-1.48193	0	Down	0	Dusp11	GO:0043231//intracellular membrane-bounded organelle	GO:0004721//phosphoprotein phosphatase activity	GO:0006470//protein dephosphorylation;GO:0010467//gene expression	K14165//atypical dual specificity phosphatase [EC:3.1.3.16 3.1.3.48]	gi|294459958|ref|NP_082375.4|//RNA/RNP complex-1-interacting phosphatase [Mus musculus]	dual specificity phosphatase 11 (RNA/RNP complex 1-interacting)
22385	6446	2526	3960	-1.25146	0	Down	0	Baz1b	GO:0000775//chromosome, centromeric region;GO:0070603//SWI/SNF superfamily-type complex;GO:0005657//replication fork	GO:0042393//histone binding;GO:0032550//purine ribonucleoside binding;GO:0008134//transcription factor binding;GO:0046914//transition metal ion binding;GO:0030546//receptor activator activity;GO:0004713//protein tyrosine kinase activity	GO:0006338//chromatin remodeling;GO:0009887//animal organ morphogenesis;GO:0006468//protein phosphorylation;GO:0006337//nucleosome disassembly;GO:0006351//transcription, DNA-templated;GO:0006281//DNA repair	K11658//bromodomain adjacent to zinc finger domain protein 1B	gi|170295818|ref|NP_035844.2|//tyrosine-protein kinase BAZ1B [Mus musculus]	bromodomain adjacent to zinc finger domain, 1B
74843	1829	2327	3486	-1.317	0	Down	0	Mss51	NA	GO:0046914//transition metal ion binding	GO:0051705//multi-organism behavior	K17656//mitochondrial splicing suppressor protein 51	gi|111054907|gb|AAI19817.1|//Zmynd17 protein [Mus musculus]	MSS51 mitochondrial translational activator
51796	3727	1852	2409	-1.52075	0	Down	0	Srrm1	NA	NA	NA	K13171//serine/arginine repetitive matrix protein 1	gi|568931584|ref|XP_006539090.1|//PREDICTED: serine/arginine repetitive matrix protein 1 isoform X3 [Mus musculus]	serine/arginine repetitive matrix 1
17105	1057	1844	2420	-1.50793	0	Down	0	Lyz2	NA	NA	NA	K13915//lysozyme C [EC:3.2.1.17]	NA	lysozyme 2
234214	4190	2640	4313	-1.19195	0	Down	0	Sorbs2	NA	NA	NA	K06086//sorbin and SH3 domain containing 1	NA	sorbin and SH3 domain containing 2
216157	2223	3314	6048	-1.03222	2.78656281089292e-306	Down	3.19320517956182e-307	Tmem259	GO:0016020//membrane	NA	NA	NA	gi|53759066|ref|NP_001003949.2|//membralin [Mus musculus]	transmembrane protein 259
110880	6598	1764	2268	-1.53753	1.36885786116979e-303	Down	1.58728891138703e-304	Scn4a	GO:0005887//integral component of plasma membrane	GO:0005272//sodium channel activity	GO:0034220//ion transmembrane transport;GO:0006814//sodium ion transport	K04837//voltage-gated sodium channel type IV alpha	gi|134948032|ref|NP_573462.2|//sodium channel protein type 4 subunit alpha [Mus musculus]	sodium channel, voltage-gated, type IV, alpha
69046	1915	1005	8945	1.25378311412283	1.24376019051218e-302	Up	1.44788498670008e-303	Isca1	NA	NA	NA	K13628	NA	iron-sulfur cluster assembly 1
142687	2010	2893	5000	-1.11074	2.63205655038438e-301	Down	3.07599614458546e-302	Asb14	NA	NA	NA	K10336//ankyrin repeat and SOCS box protein 14	gi|282721040|ref|NP_543132.3|//ankyrin repeat and SOCS box protein 14 isoform 2 [Mus musculus] ;gi|282721046|ref|NP_001164219.1|//ankyrin repeat and SOCS box protein 14 isoform 1 [Mus musculus]	ankyrin repeat and SOCS box-containing 14
216805	3165	2019	2868	-1.3937	4.00937666732556e-300	Down	4.70385593479657e-301	Flcn	GO:0016020//membrane;GO:0005911//cell-cell junction;GO:0043231//intracellular membrane-bounded organelle	GO:0005515//protein binding	GO:0008285//negative regulation of cell proliferation;GO:0007266//Rho protein signal transduction;GO:0010564//regulation of cell cycle process;GO:0006915//apoptotic process;GO:0032845;GO:0006366//transcription by RNA polymerase II;GO:0007005//mitochondrion organization;GO:0001932//regulation of protein phosphorylation;GO:0016573//histone acetylation;GO:0016477//cell migration;GO:0006754//ATP bios…	K09594//folliculin	gi|22122493|ref|NP_666130.1|//folliculin [Mus musculus]	folliculin
59022	678	3289	6061	-1.0182	2.91001509114419e-297	Down	3.467001104619e-298	Edf1	GO:0005667//transcription factor complex	GO:0008080//N-acetyltransferase activity;GO:0003712//transcription coregulator activity;GO:0001071;GO:0003677//DNA binding;GO:0016741//transferase activity, transferring one-carbon groups;GO:0005515//protein binding	GO:0006351//transcription, DNA-templated;GO:0051099//positive regulation of binding;GO:0006629//lipid metabolic process;GO:0003158//endothelium development;GO:0048869//cellular developmental process	K03627//putative transcription factor	gi|148708591|gb|EDL40538.1|//mCG14687, partial [Mus musculus]	endothelial differentiation-related factor 1
67040	4100	3105	5581	-1.05417	4.37867050383796e-297	Down	5.23667307307369e-298	Ddx17	GO:0043231//intracellular membrane-bounded organelle;GO:0031981//nuclear lumen	GO:0003712//transcription coregulator activity;GO:0016787//hydrolase activity;GO:1901363//heterocyclic compound binding;GO:0035258//steroid hormone receptor binding;GO:0032550//purine ribonucleoside binding;GO:0042623//ATPase activity, coupled;GO:0003676//nucleic acid binding;GO:0004386//helicase activity;GO:0097159//organic cyclic compound binding	GO:0035914//skeletal muscle cell differentiation;GO:0006366//transcription by RNA polymerase II;GO:0030520//intracellular estrogen receptor signaling pathway	K13178//ATP-dependent RNA helicase DDX17 [EC:3.6.4.13]	gi|731199320|ref|XP_010611222.1|//PREDICTED: LOW QUALITY PROTEIN: probable ATP-dependent RNA helicase DDX17 [Fukomys damarensis];gi|148613856|ref|NP_001091974.1|//probable ATP-dependent RNA helicase DDX17 isoform 3 [Homo sapiens];gi|38201710|ref|NP_006377.2|//probable ATP-dependent RNA helicase DDX17 isoform 1 [Homo sapiens]	DEAD (Asp-Glu-Ala-Asp) box polypeptide 17
66084	1849	1674	2108	-1.56753	2.1253573863878e-296	Down	2.5611516240239e-297	Rmnd1	GO:0043231//intracellular membrane-bounded organelle	NA	GO:0010467//gene expression	K01920	gi|226423886|ref|NP_079619.4|//required for meiotic nuclear division protein 1 homolog [Mus musculus]	required for meiotic nuclear division 1 homolog
16998	5209	2124	3143	-1.33474	1.34063767713643e-295	Down	1.62772161052155e-296	Ltbp3	NA	NA	NA	K08023//latent transforming growth factor beta binding protein 2/3/4	gi|124487415|ref|NP_032546.2|//latent-transforming growth factor beta-binding protein 3 precursor [Mus musculus]	latent transforming growth factor beta binding protein 3
67288	1789	979	722	-2.33941	1.84583423168574e-295	Down	2.24949450903993e-296	Srek1ip1	NA	GO:0046914//transition metal ion binding;GO:0097159//organic cyclic compound binding	GO:0006396//RNA processing	NA	gi|148686541|gb|EDL18488.1|//RIKEN cDNA 3110031B13, isoform CRA_a, partial [Mus musculus]	splicing regulatory glutamine/lysine-rich protein 1interacting protein 1
69019	1022	169	3454	2.45307006449659	3.17792457615372e-295	Up	3.88734703467889e-296	Spcs1	NA	NA	NA	K12946//signal peptidase complex subunit 1 [EC:3.4.-.-]	gi|148692833|gb|EDL24780.1|//signal peptidase complex subunit 1 homolog (S. cerevisiae), isoform CRA_a, partial [Mus musculus]	signal peptidase complex subunit 1 homolog (S. cerevisiae)
18706	8917	1698	2170	-1.54624	1.01171410494135e-294	Down	1.24216422295765e-295	Pik3ca	GO:0031252//cell leading edge;GO:0005942//phosphatidylinositol 3-kinase complex	GO:0052742//phosphatidylinositol kinase activity;GO:0019887//protein kinase regulator activity;GO:0032550//purine ribonucleoside binding;GO:0004672//protein kinase activity;GO:0005515//protein binding	GO:0048646//anatomical structure formation involved in morphogenesis;GO:0035264//multicellular organism growth;GO:0044028//DNA hypomethylation;GO:0043066//negative regulation of apoptotic process;GO:0048017//inositol lipid-mediated signaling;GO:0006661//phosphatidylinositol biosynthetic process;GO:0001934//positive regulation of protein phosphorylation;GO:0019318//hexose metabolic process	K00922//phosphatidylinositol-4,5-bisphosphate 3-kinase catalytic subunit alpha/beta/delta [EC:2.7.1.153]	gi|365813404|pdb|4A55|A//Chain A, Crystal Structure Of P110alpha In Complex With Ish2 Of P85alpha And The Inhibitor Pik-108	phosphatidylinositol 3-kinase, catalytic, alpha polypeptide
66915	458	644	6708	1.48064722869958	1.24961745662347e-292	Up	1.53994007768686e-293	Myeov2	NA	NA	NA	NA	gi|148708050|gb|EDL39997.1|//mCG20113, isoform CRA_a [Mus musculus];gi|148708051|gb|EDL39998.1|//mCG20113, isoform CRA_b [Mus musculus]	myeloma overexpressed 2
101214	1839	1503	1758	-1.67401	1.5584760695649e-292	Down	1.92764248526113e-293	Tra2a	GO:0043231//intracellular membrane-bounded organelle	GO:0003676//nucleic acid binding;GO:0036094//small molecule binding;GO:0005515//protein binding	GO:0000377//RNA splicing, via transesterification reactions with bulged adenosine as nucleophile	K12897//transformer-2 protein	gi|149033412|gb|EDL88213.1|//similar to RIKEN cDNA G430041M01 (predicted) [Rattus norvegicus]	transformer 2 alpha homolog (Drosophila)
66925	1287	916	8322	1.28340791819766	4.51955357898776e-292	Up	5.61068173118453e-293	Sdhd	GO:0031224//intrinsic component of membrane;GO:0005746//mitochondrial respiratory chain	GO:0048038//quinone binding;GO:0046906//tetrapyrrole binding;GO:0043169//cation binding	GO:0009060//aerobic respiration;GO:0051234//establishment of localization	K00237//succinate dehydrogenase (ubiquinone) membrane anchor subunit	gi|27229021|ref|NP_080124.1|//succinate dehydrogenase [ubiquinone] cytochrome b small subunit, mitochondrial [Mus musculus]	succinate dehydrogenase complex, subunit D, integral membrane protein
208943	6733	1017	803	-2.24095	1.93296074367079e-291	Down	2.40841345268947e-292	Myo5c	GO:0015629//actin cytoskeleton	GO:0032550//purine ribonucleoside binding;GO:0003779//actin binding;GO:0017111//nucleoside-triphosphatase activity	NA	K10357//myosin V	gi|124486759|ref|NP_001074791.1|//unconventional myosin-Vc [Mus musculus]	myosin VC
56506	736	339	4703	1.89412128697149	6.30994469420888e-291	Up	7.89780028747985e-292	Cib2	NA	GO:0046872//metal ion binding	GO:0055065//metal ion homeostasis;GO:0007166//cell surface receptor signaling pathway;GO:0007601//visual perception	K17259//calcium and integrin-binding protein 1	gi|9790085|ref|NP_062660.1|//calcium and integrin-binding family member 2 [Mus musculus]	calcium and integrin binding family member 2
70028	7224	1577	1925	-1.61243	6.30994469420888e-291	Down	7.91939640845338e-292	Dopey2	NA	NA	GO:0045184//establishment of protein localization	K19476//vacuolar protein sorting-associated protein IST1	gi|62243808|ref|NP_081569.1|//protein dopey-2 isoform 1 [Mus musculus];gi|15022807|ref|NP_080976.1|//protein dopey-2 isoform 2 [Mus musculus]	dopey family member 2
56282	963	803	7643	1.35056427074859	3.17731820360326e-290	Up	4.0021920735317e-291	Mrpl12	GO:0000315//organellar large ribosomal subunit;GO:0043231//intracellular membrane-bounded organelle	NA	GO:0000959//mitochondrial RNA metabolic process;GO:0006351//transcription, DNA-templated	K02935//large subunit ribosomal protein L7/L12	gi|148702808|gb|EDL34755.1|//mitochondrial ribosomal protein L12, partial [Mus musculus]	mitochondrial ribosomal protein L12
11722	1688	1622	2028	-1.57782	5.49374237882439e-290	Down	6.94497254724054e-291	Amy1	GO:0044421//extracellular region part	GO:0046872//metal ion binding;GO:0043168//anion binding;GO:0016160//amylase activity	GO:0005975//carbohydrate metabolic process	K01176//alpha-amylase [EC:3.2.1.1]	gi|160358819|ref|NP_031472.2|//alpha-amylase 1 precursor [Mus musculus]	amylase 1, salivary
74116	2245	936	667	-2.38892	1.34742102673259e-289	Down	1.70948372731309e-290	Pi16	GO:0031224//intrinsic component of membrane	GO:0004857//enzyme inhibitor activity	GO:0051346//negative regulation of hydrolase activity	K20412//peptidase inhibitor 16	gi|116089320|ref|NP_076223.3|//peptidase inhibitor 16 precursor [Mus musculus]	peptidase inhibitor 16
71947	4996	1796	2421	-1.46929	4.00474053917619e-289	Down	5.0990569546864e-290	Tmem94	GO:0031224//intrinsic component of membrane	NA	NA	NA	gi|28972091|dbj|BAC65499.1|//mKIAA0195 protein [Mus musculus]	transmembrane protein 94
76933	464	1088	954	-2.08972	9.40870594245519e-286	Down	1.20652535006649e-286	Ifi27l2a	NA	NA	NA	NA	NA	interferon, alpha-inducible protein 27 like 2A
50754	3732	1756	2354	-1.47728	5.31917585703234e-285	Down	6.84523294332016e-286	Fbxw7	NA	NA	NA	K10260//F-box and WD-40 domain protein 7	NA	F-box and WD-40 domain protein 7
66273	840	638	6581	1.46657562601407	4.2331820925451e-283	Up	5.50541967895902e-284	Aamdc	GO:0044424//intracellular part	NA	GO:0006915//apoptotic process;GO:0045444//fat cell differentiation	K11997//tripartite motif-containing protein 2/3	gi|295789038|ref|NP_001171416.1|//mth938 domain-containing protein isoform 1 [Mus musculus];gi|295789042|ref|NP_001171417.1|//mth938 domain-containing protein isoform 3 [Mus musculus]	adipogenesis associated Mth938 domain containing
100503386	3037	451	5372	1.67415709942191	3.04106418205686e-280	Up	3.96885223858059e-281	Tpbgl	NA	NA	NA	K18808//toll-like receptor 13;K08129//nyctalopin;K06839//slit 2;K16659//reticulon-4 receptor	NA	trophoblast glycoprotein-like
14007	7601	1918	2761	-1.37451	2.68422031096129e-279	Down	3.51534613243273e-280	Celf2	NA	NA	NA	K13207//CUG-BP- and ETR3-like factor	gi|918594517|ref|XP_013369151.1|//PREDICTED: CUGBP Elav-like family member 2 isoform X6 [Chinchilla lanigera]	CUGBP, Elav-like family member 2
218333	7675	1342	1490	-1.74918	6.18453328050564e-278	Down	8.15572129617226e-279	Ice1	NA	NA	NA	NA	gi|256818804|ref|NP_659086.2|//little elongation complex subunit 1 [Mus musculus]	interactor of little elongation complex ELL subunit 1
16332	4778	1659	2185	-1.50278	3.11189158505379e-276	Down	4.13204228476392e-277	Inppl1	GO:0016020//membrane;GO:0043231//intracellular membrane-bounded organelle;GO:0031252//cell leading edge;GO:0030864//cortical actin cytoskeleton	GO:0019904//protein domain specific binding;GO:0046030//inositol trisphosphate phosphatase activity;GO:0043168//anion binding	GO:0009968//negative regulation of signal transduction;GO:0022610//biological adhesion;GO:0016192//vesicle-mediated transport;GO:0030031//cell projection assembly;GO:0043405//regulation of MAP kinase activity;GO:0008283//cell proliferation;GO:0010975//regulation of neuron projection development;GO:0030036//actin cytoskeleton organization;GO:0006260//DNA replication;GO:0046474//glycerophospholipid…	K15909//phosphatidylinositol-3,4,5-trisphosphate 5-phosphatase 2 [EC:3.1.3.86]	gi|170172575|ref|NP_034697.2|//phosphatidylinositol 3,4,5-trisphosphate 5-phosphatase 2 [Mus musculus]	inositol polyphosphate phosphatase-like 1
70579	4418	2786	4930	-1.07671	4.75452360074169e-276	Down	6.33478785406078e-277	Zc3h11a	NA	GO:0097159//organic cyclic compound binding;GO:0046914//transition metal ion binding	NA	K10779//transcriptional regulator ATRX [EC:3.6.4.12];K14961//COMPASS component SWD1	gi|115270986|ref|NP_653113.4|//zinc finger CCCH domain-containing protein 11A [Mus musculus]	zinc finger CCCH type containing 11A
15461	2123	679	6747	1.41265981550409	2.00452780440761e-274	Up	2.67988934839483e-275	Hras	GO:0043231//intracellular membrane-bounded organelle;GO:0044444//cytoplasmic part;GO:0012505//endomembrane system;GO:0016020//membrane	GO:0017111//nucleoside-triphosphatase activity;GO:0005515//protein binding;GO:0032550//purine ribonucleoside binding	GO:0043410//positive regulation of MAPK cascade;GO:0002376//immune system process;GO:0012502//induction of programmed cell death;GO:0051259//protein complex oligomerization;GO:0048168//regulation of neuronal synaptic plasticity;GO:0016192//vesicle-mediated transport;GO:0031346//positive regulation of cell projection organization;GO:0006935//chemotaxis;GO:0016477//cell migration;GO:0051705//multi-…	K02833//GTPase HRas	gi|68533980|gb|AAH99130.1|//Hras protein [Rattus norvegicus];gi|795498492|ref|XP_011896345.1|//PREDICTED: GTPase HRas isoform X1 [Cercocebus atys];gi|55778655|gb|AAH86608.1|//Hras protein [Rattus norvegicus]	Harvey rat sarcoma virus oncogene
217011	1771	1004	851	-2.13863	1.27331884537561e-271	Down	1.7196935547899e-272	Nle1	GO:0031981//nuclear lumen	NA	GO:0001825//blastocyst formation;GO:0007166//cell surface receptor signaling pathway	K14855//ribosome assembly protein 4	gi|238624156|ref|NP_663406.2|//notchless protein homolog 1 [Mus musculus]	notchless homolog 1 (Drosophila)
231769	3319	1286	1405	-1.77242	2.59340336273036e-271	Down	3.52613313234549e-272	Sfswap	NA	NA	GO:0000398//mRNA splicing, via spliceosome	K13168//splicing factor, arginine/serine-rich 16	gi|78217391|ref|NP_758480.2|//splicing factor, suppressor of white-apricot homolog [Mus musculus]	splicing factor, suppressor of white-apricot homolog (Drosophila)
20410	1972	2438	4086	-1.15511	1.32421583147914e-270	Down	1.80649797024193e-271	Sorbs3	GO:0043231//intracellular membrane-bounded organelle;GO:0043232//intracellular non-membrane-bounded organelle;GO:0005924//cell-substrate adherens junction	GO:0008092//cytoskeletal protein binding	GO:0032233//positive regulation of actin filament bundle assembly;GO:0006366//transcription by RNA polymerase II;GO:0007155//cell adhesion;GO:0000165//MAPK cascade	K06086//sorbin and SH3 domain containing 1	gi|6755504|ref|NP_035496.1|//vinexin isoform a [Mus musculus];gi|755548003|ref|XP_011243301.1|//PREDICTED: vinexin isoform X3 [Mus musculus]	sorbin and SH3 domain containing 3
26900	4640	1262	1362	-1.79009	6.1975511525789e-270	Down	8.48289444653114e-271	Ddx3y	GO:0043231//intracellular membrane-bounded organelle	GO:0032550//purine ribonucleoside binding;GO:0042623//ATPase activity, coupled;GO:0003676//nucleic acid binding	NA	K11594//ATP-dependent RNA helicase DDX3X [EC:3.6.4.13];K17642//ATP-dependent RNA helicase DDX3Y [EC:3.6.4.13]	gi|25141235|ref|NP_036138.1|//ATP-dependent RNA helicase DDX3Y [Mus musculus]	DEAD (Asp-Glu-Ala-Asp) box polypeptide 3, Y-linked
56429	1636	2620	4556	-1.1019	1.44084598838029e-269	Down	1.97870910479629e-270	Dpt	GO:0031012//extracellular matrix;GO:0044421//extracellular region part	NA	GO:0008283//cell proliferation;GO:0030198//extracellular matrix organization;GO:0022610//biological adhesion	K02599//Notch 1;K04365//B-Raf proto-oncogene serine/threonine-protein kinase [EC:2.7.11.1]	gi|9789943|ref|NP_062733.1|//dermatopontin precursor [Mus musculus]	dermatopontin
76022	7565	1398.05	1656.95	-1.65499	7.20530769094843e-268	Down	9.92779057864682e-269	Gon4l	GO:0031981//nuclear lumen	GO:0003676//nucleic acid binding	GO:0030098//lymphocyte differentiation;GO:0006351//transcription, DNA-templated	K08451//adhesion G-protein coupled receptor G2;K17408//small subunit ribosomal protein S29;K15196//transcription factor IIIB 90 kDa subunit	gi|226443057|ref|NP_081665.2|//GON-4-like protein isoform 2 [Mus musculus];gi|334688831|ref|NP_001229301.1|//GON-4-like protein isoform 1 [Mus musculus]	gon-4-like (C.elegans)
69546	1506	1658	2253	-1.4577	6.36726774630684e-264	Down	8.91787286172566e-265	Mapk1ip1	GO:0043232//intracellular non-membrane-bounded organelle	GO:0005515//protein binding	GO:0022403//cell cycle phase;GO:0032502//developmental process	K06237//collagen, type IV, alpha;K12185//ESCRT-I complex subunit VPS37;K19720//collagen, type III, alpha	gi|24158486|ref|NP_081391.1|//MAPK-interacting and spindle-stabilizing protein [Mus musculus]	mitogen-activated protein kinase 1 interacting protein 1
78830	2924	883	7827	1.24787123513999	4.30567778186122e-263	Up	6.05002895162692e-264	Slc25a12	GO:0043231//intracellular membrane-bounded organelle;GO:0031224//intrinsic component of membrane;GO:0019866//organelle inner membrane	GO:0005310//dicarboxylic acid transmembrane transporter activity;GO:0046872//metal ion binding	GO:0010038//response to metal ion;GO:0022904//respiratory electron transport chain;GO:0044763;GO:0015740//C4-dicarboxylate transport;GO:0009152//purine ribonucleotide biosynthetic process	K15105//solute carrier family 25 (mitochondrial aspartate/glutamate transporter), member 12/13	gi|755500856|ref|XP_011238154.1|//PREDICTED: calcium-binding mitochondrial carrier protein Aralar1 isoform X1 [Mus musculus]	solute carrier family 25 (mitochondrial carrier, Aralar), member 12
110893	4959	952	795	-2.16011	7.08920309327133e-261	Down	1.00579497102791e-261	Slc8a3	NA	NA	NA	K05849//solute carrier family 8 (sodium/calcium exchanger)	NA	solute carrier family 8 (sodium/calcium exchanger), member 3
66521	1082	634	6336	1.42091472319005	4.45533908491946e-260	Up	6.36162197079836e-261	Rwdd1	NA	GO:0005488//binding	NA	K16196//eukaryotic translation initiation factor 2-alpha kinase 4 [EC:2.7.11.1];K10640//E3 ubiquitin-protein ligase RNF25 [EC:2.3.2.27]	gi|148672932|gb|EDL04879.1|//RWD domain containing 1, partial [Mus musculus]	RWD domain containing 1
237823	6369	1009	932	-2.01463	5.40687508700219e-253	Down	7.84322126214217e-254	Pfas	GO:0044444//cytoplasmic part	GO:0032550//purine ribonucleoside binding;GO:0016884//carbon-nitrogen ligase activity, with glutamine as amido-N-donor	GO:0042221//response to chemical;GO:0006188//IMP biosynthetic process;GO:0009064//glutamine family amino acid metabolic process;GO:0009112//nucleobase metabolic process	K01952//phosphoribosylformylglycinamidine synthase [EC:6.3.5.3]	gi|226958458|ref|NP_001152991.1|//phosphoribosylformylglycinamidine synthase [Mus musculus]	phosphoribosylformylglycinamidine synthase (FGAR amidotransferase)
19732	2967	1701	2431	-1.38494	9.80752165015837e-251	Down	1.4271404027806e-251	Rgl2	GO:0044464//cell part	NA	GO:0007264//small GTPase mediated signal transduction	K17636//ral guanine nucleotide dissociation stimulator-like 2	gi|46195800|ref|NP_033085.2|//ral guanine nucleotide dissociation stimulator-like 2 [Mus musculus]	ral guanine nucleotide dissociation stimulator-like 2
53319	2517	2493	4387	-1.08475	3.53576913220163e-250	Down	5.16114879563998e-251	Nxf1	GO:0016234//inclusion body;GO:0044444//cytoplasmic part;GO:0016604//nuclear body;GO:0005635//nuclear envelope	GO:0036094//small molecule binding;GO:0003723//RNA binding;GO:0005215//transporter activity	GO:0006406//mRNA export from nucleus;GO:0043170//macromolecule metabolic process	K14284//nuclear RNA export factor	gi|148701415|gb|EDL33362.1|//nuclear RNA export factor 1 homolog (S. cerevisiae), isoform CRA_a, partial [Mus musculus];gi|3719435|gb|AAC63368.1|//tip associating protein [Mus musculus]	nuclear RNA export factor 1
21841	4231	1082	1087	-1.89345	6.08144116498595e-250	Down	8.90471099138902e-251	Tia1	GO:0035770//ribonucleoprotein granule;GO:0043231//intracellular membrane-bounded organelle	GO:0036094//small molecule binding;GO:0003723//RNA binding	GO:0000398//mRNA splicing, via spliceosome;GO:0010558//negative regulation of macromolecule biosynthetic process;GO:0006412//translation;GO:0012501//programmed cell death	K13201//nucleolysin TIA-1/TIAR	gi|6755783|ref|NP_035715.1|//nucleolysin TIA-1 isoform 1 [Mus musculus];gi|148666753|gb|EDK99169.1|//cytotoxic granule-associated RNA binding protein 1, isoform CRA_c, partial [Mus musculus];gi|148666754|gb|EDK99170.1|//cytotoxic granule-associated RNA binding protein 1, isoform CRA_d, partial [Mus musculus]	cytotoxic granule-associated RNA binding protein 1
11677	1402	1321	10075	1.03097460030571	2.6306233565024e-249	Up	3.86383561765522e-250	Akr1b3	GO:0044421//extracellular region part;GO:0031981//nuclear lumen	GO:0008106//alcohol dehydrogenase (NADP+) activity;GO:0016903//oxidoreductase activity, acting on the aldehyde or oxo group of donors	GO:0008284//positive regulation of cell proliferation;GO:0007259//JAK-STAT cascade;GO:0042221//response to chemical;GO:0030647//aminoglycoside antibiotic metabolic process;GO:0006060//sorbitol metabolic process	K00011//aldehyde reductase [EC:1.1.1.21]	gi|160707894|ref|NP_033788.3|//aldose reductase [Mus musculus]	aldo-keto reductase family 1, member B3 (aldose reductase)
75956	8613	1872	2849	-1.29423	1.07826431704458e-248	Down	1.58864803918372e-249	Srrm2	NA	NA	NA	K13172//serine/arginine repetitive matrix protein 2	gi|755559296|ref|XP_011245004.1|//PREDICTED: serine/arginine repetitive matrix protein 2 isoform X4 [Mus musculus]	serine/arginine repetitive matrix 2
13171	3292	935	816	-2.0965	8.11295609323523e-247	Down	1.19900207332119e-247	Dbt	GO:0005856//cytoskeleton;GO:0005759//mitochondrial matrix	GO:0005488//binding;GO:0016747//transferase activity, transferring acyl groups other than amino-acyl groups	GO:0035337//fatty-acyl-CoA metabolic process	K09699//2-oxoisovalerate dehydrogenase E2 component (dihydrolipoyl transacylase) [EC:2.3.1.168]	gi|170172520|ref|NP_034152.2|//lipoamide acyltransferase component of branched-chain alpha-keto acid dehydrogenase complex, mitochondrial [Mus musculus]	dihydrolipoamide branched chain transacylase E2
16000	7074	1367	1699	-1.58643	1.36904083813655e-246	Down	2.02951119269354e-247	Igf1	NA	NA	NA	K05459//insulin-like growth factor 1	NA	insulin-like growth factor 1
11566	2553	996	936	-1.98974	9.25042496366682e-246	Down	1.37551992210062e-246	Adss	GO:0016020//membrane;GO:0044424//intracellular part	GO:0032550//purine ribonucleoside binding;GO:0016879//ligase activity, forming carbon-nitrogen bonds;GO:0046872//metal ion binding	GO:0009154//purine ribonucleotide catabolic process;GO:0006167//AMP biosynthetic process;GO:0009066//aspartate family amino acid metabolic process	K01939//adenylosuccinate synthase [EC:6.3.4.4]	gi|31560737|ref|NP_031448.2|//adenylosuccinate synthetase isozyme 2 [Mus musculus]	adenylosuccinate synthetase, non muscle
83701	3030	1387	1749	-1.56554	1.97145485177343e-245	Down	2.94047930341069e-246	Srrt	GO:0031981//nuclear lumen	GO:0005488//binding	GO:0006351//transcription, DNA-templated;GO:0019827//stem cell population maintenance;GO:0035196//production of miRNAs involved in gene silencing by miRNA	K07378//neuroligin	gi|13937395|ref|NP_113582.1|//serrate RNA effector molecule homolog isoform 1 [Mus musculus];gi|158186674|ref|NP_001103380.1|//serrate RNA effector molecule homolog isoform 3 [Mus musculus];gi|158186670|ref|NP_001103379.1|//serrate RNA effector molecule homolog isoform 2 [Mus musculus]	serrate RNA effector molecule homolog (Arabidopsis)
114886	2331	1250	1453	-1.683	1.99577557000561e-245	Down	2.98582979616212e-246	Cygb	NA	NA	NA	K13826//hemoglobin subunit zeta;K13825//hemoglobin subunit epsilon	NA	cytoglobin
16952	1395	1280	1518	-1.65407	3.34685379756076e-245	Down	5.02236334371584e-246	Anxa1	GO:0031988;GO:0005856//cytoskeleton;GO:0044459//plasma membrane part;GO:0005740//mitochondrial envelope;GO:0044421//extracellular region part;GO:0032991//protein-containing complex	GO:0043566;GO:0046872//metal ion binding;GO:0005543//phospholipid binding;GO:0004859//phospholipase inhibitor activity;GO:0042802//identical protein binding;GO:0003723//RNA binding	GO:0051384//response to glucocorticoid;GO:0001516//prostaglandin biosynthetic process;GO:0001889//liver development;GO:0034097//response to cytokine;GO:0015909//long-chain fatty acid transport;GO:0008283//cell proliferation;GO:0043627//response to estrogen;GO:0030217//T cell differentiation;GO:0031016//pancreas development;GO:0044092//negative regulation of molecular function;GO:0001781//neutroph…	K17091//annexin A1	gi|74183811|dbj|BAE24494.1|//unnamed protein product [Mus musculus]	annexin A1
212528	2091	1793	2686	-1.31702	9.47274218270623e-245	Down	1.42580836606634e-245	Trmt1	NA	NA	NA	K00555//tRNA (guanine26-N2/guanine27-N2)-dimethyltransferase [EC:2.1.1.215 2.1.1.216]	gi|74213310|dbj|BAE41778.1|//unnamed protein product [Mus musculus];gi|257095998|ref|NP_001158031.1|//tRNA (guanine(26)-N(2))-dimethyltransferase isoform 1 [Mus musculus]	tRNA methyltransferase 1
58800	7143	1173	1299	-1.7529	7.17906753614234e-244	Down	1.08710056114802e-244	Trpm7	GO:0031224//intrinsic component of membrane;GO:0044297//cell body;GO:0031252//cell leading edge;GO:0033267//axon part;GO:0008021//synaptic vesicle	GO:0004672//protein kinase activity;GO:0032550//purine ribonucleoside binding;GO:0008092//cytoskeletal protein binding;GO:0043169//cation binding;GO:0005261//cation channel activity	GO:0007611//learning or memory;GO:0006816//calcium ion transport;GO:0006915//apoptotic process;GO:0007160//cell-matrix adhesion;GO:0006875//cellular metal ion homeostasis;GO:0006468//protein phosphorylation;GO:0030036//actin cytoskeleton organization;GO:0009628//response to abiotic stimulus	K04982//transient receptor potential cation channel subfamily M member 7 [EC:2.7.11.1]	gi|256773285|ref|NP_067425.2|//transient receptor potential cation channel subfamily M member 7 isoform 1 [Mus musculus];gi|256773287|ref|NP_001157797.1|//transient receptor potential cation channel subfamily M member 7 isoform 2 [Mus musculus]	transient receptor potential cation channel, subfamily M, member 7
74148	5399	2594	4732	-1.03283	2.39080686226042e-240	Down	3.64205708217779e-241	Cluh	NA	NA	NA	K03255//protein TIF31	gi|124487201|ref|NP_001074627.1|//clustered mitochondria protein homolog [Mus musculus]	clustered mitochondria (cluA/CLU1) homolog
27416	5150	1549	2157	-1.42241	7.77143175603946e-238	Down	1.19800376616473e-238	Abcc5	GO:0044444//cytoplasmic part;GO:0031224//intrinsic component of membrane;GO:0016021//integral component of membrane	GO:0017111//nucleoside-triphosphatase activity;GO:0032550//purine ribonucleoside binding;GO:0008509//anion transmembrane transporter activity;GO:0015405//P-P-bond-hydrolysis-driven transmembrane transporter activity	GO:0043434//response to peptide hormone;GO:0051234//establishment of localization;GO:0002237//response to molecule of bacterial origin;GO:0006820//anion transport;GO:0009154//purine ribonucleotide catabolic process;GO:0006024//glycosaminoglycan biosynthetic process;GO:0044763	K05668//ATP-binding cassette, subfamily C (CFTR/MRP), member 5	gi|66932956|ref|NP_789809.1|//multidrug resistance-associated protein 5 isoform 2 [Mus musculus];gi|66932954|ref|NP_038818.2|//multidrug resistance-associated protein 5 isoform 1 [Mus musculus]	ATP-binding cassette, sub-family C (CFTR/MRP), member 5
26908	1801	1107	1198	-1.78613	2.86324256862652e-236	Down	4.42684694417026e-237	Eif2s3y	GO:0044444//cytoplasmic part	GO:0017111//nucleoside-triphosphatase activity;GO:0032550//purine ribonucleoside binding;GO:0008135//translation factor activity, RNA binding	GO:0009154//purine ribonucleotide catabolic process;GO:0006412//translation	K03242//translation initiation factor 2 subunit 3	gi|7242148|ref|NP_036141.1|//eukaryotic translation initiation factor 2 subunit 3, Y-linked [Mus musculus]	eukaryotic translation initiation factor 2, subunit 3, structural gene Y-linked
100503041	3927	756.35	532.8	-2.40556	3.08419880434349e-236	Down	4.78249132523251e-237	Pdzd7	GO:0043231//intracellular membrane-bounded organelle	NA	NA	K12076//disks large protein 1;K16175//protein scribble;K06095//multiple PDZ domain protein	gi|305682586|ref|NP_001182194.1|//PDZ domain-containing protein 7 [Mus musculus]	PDZ domain containing 7
13132	3846	856	714	-2.16179	5.75859772502597e-235	Down	8.98190193033509e-236	Dab2	GO:0030136//clathrin-coated vesicle;GO:0005905//clathrin-coated pit;GO:0044459//plasma membrane part	GO:0004872;GO:0032403;GO:0043168//anion binding;GO:0005102//signaling receptor binding;GO:0030674//protein binding, bridging;GO:0005543//phospholipid binding	GO:0043009//chordate embryonic development;GO:0007179//transforming growth factor beta receptor signaling pathway;GO:0000187//activation of MAPK activity;GO:0016477//cell migration;GO:0031331//positive regulation of cellular catabolic process;GO:0007184;GO:0006915//apoptotic process;GO:0048260//positive regulation of receptor-mediated endocytosis;GO:0001837//epithelial to mesenchymal transition;G…	K12475//disabled homolog 2	gi|881087950|ref|NP_001297375.1|//disabled homolog 2 isoform d [Mus musculus]	disabled 2, mitogen-responsive phosphoprotein
19172	949	1279	9671	1.01854594388749	1.09987521404919e-234	Up	1.7205183356983e-235	Psmb4	GO:0043231//intracellular membrane-bounded organelle;GO:0000502//proteasome complex	GO:0004175//endopeptidase activity;GO:0008289//lipid binding	GO:0006508//proteolysis;GO:0002437//inflammatory response to antigenic stimulus	K02736//20S proteasome subunit beta 7 [EC:3.4.25.1]	gi|254540082|ref|NP_032971.2|//proteasome subunit beta type-4 precursor [Mus musculus]	proteasome (prosome, macropain) subunit, beta type 4
93671	4409	543	206	-3.29841	5.16291070555656e-234	Down	8.09974145579188e-235	Cd163	GO:0031224//intrinsic component of membrane	GO:0038024//cargo receptor activity	GO:0002526//acute inflammatory response	K06545//CD163 antigen	gi|281371423|ref|NP_001163866.1|//scavenger receptor cysteine-rich type 1 protein M130 isoform 1 precursor [Mus musculus];gi|281371421|ref|NP_444324.2|//scavenger receptor cysteine-rich type 1 protein M130 isoform 2 precursor [Mus musculus]	CD163 antigen
494448	5449	1556.95	2207.97	-1.3961	1.91726392521617e-232	Down	3.01658416555482e-233	Cbx6	NA	NA	NA	K11453//chromobox protein 6	NA	chromobox 6
70717	2876	1132	1272	-1.73188	1.6847360598007e-231	Down	2.6660516753282e-232	Medag	GO:0044424//intracellular part	NA	GO:0045444//fat cell differentiation	NA	gi|27529947|dbj|BAC53804.1|//mAWMS3 [Mus musculus]	mesenteric estrogen dependent adipogenesis
216810	4914	2121	3593	-1.13966	1.21051712956701e-230	Down	1.92111699429208e-231	Tom1l2	NA	NA	GO:0015031//protein transport	K12404//ADP-ribosylation factor-binding protein GGA	gi|625251455|ref|XP_007617045.1|//PREDICTED: TOM1-like protein 2 isoform X3 [Cricetulus griseus];gi|625251457|ref|XP_007617046.1|//PREDICTED: TOM1-like protein 2 isoform X4 [Cricetulus griseus];gi|625251461|ref|XP_007617048.1|//PREDICTED: TOM1-like protein 2 isoform X6 [Cricetulus griseus]	target of myb1-like 2 (chicken)
17762	4465	1882	3006	-1.22452	1.98706045176143e-229	Down	3.18965148378279e-230	Mapt	GO:0005930//axoneme;GO:0031981//nuclear lumen;GO:0043234;GO:0015630//microtubule cytoskeleton;GO:0016020//membrane;GO:0030426//growth cone;GO:0044444//cytoplasmic part	GO:0019900//kinase binding;GO:0019904//protein domain specific binding;GO:0071814//protein-lipid complex binding;GO:0015631//tubulin binding	GO:0016477//cell migration;GO:0034643//establishment of mitochondrion localization, microtubule-mediated;GO:0031667//response to nutrient levels;GO:0007409//axonogenesis;GO:0032386//regulation of intracellular transport;GO:0042221//response to chemical;GO:0012501//programmed cell death;GO:0006914//autophagy;GO:0030307//positive regulation of cell growth;GO:0010970//transport along microtubule;GO:…	K04380//microtubule-associated protein tau	gi|148702268|gb|EDL34215.1|//microtubule-associated protein tau, isoform CRA_f, partial [Mus musculus];gi|148702269|gb|EDL34216.1|//microtubule-associated protein tau, isoform CRA_g, partial [Mus musculus];gi|84370347|ref|NP_001033698.1|//microtubule-associated protein tau isoform a [Mus musculus];gi|550544199|ref|NP_001272384.1|//microtubule-associated protein tau isoform d [Mus musculus];gi|148…	microtubule-associated protein tau
74200	2999	1065	1150	-1.78932	6.25713177357205e-228	Down	1.00724706533108e-228	2810403A07Rik	NA	NA	NA	NA	gi|254692930|ref|NP_083090.2|//UPF0469 protein KIAA0907 [Mus musculus]	RIKEN cDNA 2810403A07 gene
56738	2650	795	632	-2.23113	5.50418291183682e-227	Down	8.88543426407377e-228	Mocs1	GO:0043234	GO:0043169//cation binding;GO:0051536//iron-sulfur cluster binding	GO:0018130//heterocycle biosynthetic process;GO:0009108//coenzyme biosynthetic process	K03639	gi|161484628|ref|NP_064426.2|//molybdenum cofactor biosynthesis protein 1 isoform 1 [Mus musculus]	molybdenum cofactor synthesis 1
328110	4096	1159.95	1357.49	-1.67322	5.21526755651784e-226	Down	8.44275213322698e-227	Prpf39	NA	NA	NA	K13217//pre-mRNA-processing factor 39	NA	pre-mRNA processing factor 39
83704	3315	874	782	-2.06057	8.09883604864368e-226	Down	1.31476541339618e-226	Slc12a9	GO:0031224//intrinsic component of membrane	NA	GO:0051234//establishment of localization;GO:0044763	K14429//solute carrier family 12 (potassium/chloride transporters), member 9	gi|281371456|ref|NP_113583.2|//solute carrier family 12 member 9 [Mus musculus]	solute carrier family 12 (potassium/chloride transporters), member 9
435391	1103	367	4349	1.6667288738707	8.73900605641218e-226	Up	1.42266456501127e-226	Dupd1	NA	NA	NA	K14165//atypical dual specificity phosphatase [EC:3.1.3.16 3.1.3.48]	gi|85701508|ref|NP_001013848.1|//dual specificity phosphatase DUPD1 [Mus musculus]	dual specificity phosphatase and pro isomerase domain containing 1
56451	1407	1136	8800	1.05343782215719	9.4801349886977e-226	Up	1.5476274261149e-226	Suclg1	GO:0019866//organelle inner membrane;GO:0030062//mitochondrial tricarboxylic acid cycle enzyme complex	GO:0046983//protein dimerization activity;GO:0032550//purine ribonucleoside binding;GO:0046912//transferase activity, transferring acyl groups, acyl groups converted into alkyl on transfer;GO:0004774//succinate-CoA ligase activity	GO:0009060//aerobic respiration;GO:0043648//dicarboxylic acid metabolic process;GO:0006637//acyl-CoA metabolic process	K01899//succinyl-CoA synthetase alpha subunit [EC:6.2.1.4 6.2.1.5]	gi|15029739|gb|AAH11087.1|//Succinate-CoA ligase, GDP-forming, alpha subunit [Mus musculus]	succinate-CoA ligase, GDP-forming, alpha subunit
14105	3145	990	1012	-1.86839	8.4771734599305e-225	Down	1.38774930352381e-225	Srsf10	GO:0031981//nuclear lumen	GO:0003676//nucleic acid binding;GO:0005515//protein binding	GO:0046907//intracellular transport;GO:0016482//cytosolic transport;GO:0000245//spliceosomal complex assembly	K12900//FUS-interacting serine-arginine-rich protein 1	gi|118151320|ref|NP_001071594.1|//serine/arginine-rich splicing factor 10 [Bos taurus];gi|74141008|dbj|BAE22085.1|//unnamed protein product [Mus musculus];gi|300360547|ref|NP_001177934.1|//serine/arginine-rich splicing factor 10 isoform 3 [Homo sapiens];gi|5730079|ref|NP_006616.1|//serine/arginine-rich splicing factor 10 isoform 1 [Homo sapiens]	serine/arginine-rich splicing factor 10
67500	4478	1249	1570	-1.57011	4.05715418827933e-222	Down	6.6786322610246e-223	Ccar1	NA	NA	NA	K11978//E3 ubiquitin-protein ligase UBR3 [EC:2.3.2.27]	NA	cell division cycle and apoptosis regulator 1
14281	2107	83	2200	2.82814551031495	6.44413714482073e-220	Up	1.06958446508496e-220	Fos	GO:0043234;GO:0042995//cell projection;GO:0031981//nuclear lumen	GO:0043566;GO:0046332//SMAD binding;GO:0046983//protein dimerization activity;GO:0000975;GO:0001071	GO:0051592//response to calcium ion;GO:0000302//response to reactive oxygen species;GO:0046683//response to organophosphorus;GO:0007178//transmembrane receptor protein serine/threonine kinase signaling pathway;GO:0007519//skeletal muscle tissue development;GO:0002237//response to molecule of bacterial origin;GO:0009605//response to external stimulus;GO:0044703//multi-organism reproductive process…	K04379//proto-oncogene protein c-fos	gi|6753894|ref|NP_034364.1|//proto-oncogene c-Fos [Mus musculus]	FBJ osteosarcoma oncogene
72699	1987	1325	1752	-1.49709	9.74498401829642e-220	Down	1.62188353177314e-220	Lime1	GO:0031224//intrinsic component of membrane;GO:0019814//immunoglobulin complex	GO:0019900//kinase binding	GO:0050851//antigen receptor-mediated signaling pathway;GO:0010522//regulation of calcium ion transport into cytosol;GO:0043408//regulation of MAPK cascade;GO:0006366//transcription by RNA polymerase II;GO:0042348	NA	gi|12963783|ref|NP_076173.1|//lck-interacting transmembrane adapter 1 precursor [Mus musculus]	Lck interacting transmembrane adaptor 1
68094	4663	1246	1589	-1.54929	2.4087993406117e-217	Down	4.03093587898541e-218	Smarcc2	GO:0031981//nuclear lumen;GO:0090544	GO:0003676//nucleic acid binding;GO:0005488//binding;GO:0003712//transcription coregulator activity	GO:0034728//nucleosome organization;GO:0016568;GO:0006366//transcription by RNA polymerase II;GO:0048731//system development	K11649//SWI/SNF related-matrix-associated actin-dependent regulator of chromatin subfamily C	gi|166235125|ref|NP_001107569.1|//SWI/SNF complex subunit SMARCC2 isoform 1 [Mus musculus];gi|166235123|ref|NP_001107568.1|//SWI/SNF complex subunit SMARCC2 isoform 2 [Mus musculus]	SWI/SNF related, matrix associated, actin dependent regulator of chromatin, subfamily c, member 2
69253	837	563.38	5489.9	1.38449674960781	6.07770974358831e-217	Up	1.01982057358392e-217	Hspb2	GO:0043231//intracellular membrane-bounded organelle;GO:0044424//intracellular part	NA	GO:0006950//response to stress;GO:0061061//muscle structure development	K09543//heat shock protein beta-2	gi|257796241|ref|NP_001158180.1|//heat shock protein beta-2 isoform 2 [Mus musculus] ;gi|926709358|ref|XP_005689675.2|//PREDICTED: heat shock protein beta-2 [Capra hircus]	heat shock protein 2
94089	1366	642	405	-2.56475	7.4957517451449e-216	Down	1.26117213340494e-216	Trim7	GO:0043231//intracellular membrane-bounded organelle	GO:0046914//transition metal ion binding	NA	K12000//tripartite motif-containing protein 7	gi|568976563|ref|XP_006534636.1|//PREDICTED: tripartite motif-containing protein 7 isoform X6 [Mus musculus]	tripartite motif-containing 7
12453	2830	1874	3086	-1.18049	1.10505158490109e-215	Down	1.86429188389518e-216	Ccni	NA	NA	GO:0007049//cell cycle	K10146//cyclin G2	gi|148673282|gb|EDL05229.1|//cyclin I, isoform CRA_a, partial [Mus musculus]	cyclin I
225160	3855	961.24	995.4	-1.84972	2.18508437048625e-215	Down	3.70624811573513e-216	Thoc1	GO:0000346//transcription export complex	GO:0003676//nucleic acid binding	GO:0007154//cell communication;GO:0006915//apoptotic process;GO:0006396//RNA processing;GO:0006406//mRNA export from nucleus;GO:0006354//DNA-templated transcription, elongation	K12878//THO complex subunit 1	gi|23956332|ref|NP_705780.1|//THO complex subunit 1 [Mus musculus]	THO complex 1
18542	1539	1558	2327	-1.32133	5.82256018166504e-214	Down	9.92893577065186e-215	Pcolce	GO:0031988;GO:0005578	GO:0008047//enzyme activator activity;GO:0005515//protein binding;GO:0005539//glycosaminoglycan binding	GO:0051345//positive regulation of hydrolase activity;GO:0019538//protein metabolic process	K05502//bone morphogenetic protein 1 [EC:3.4.24.19]	gi|125490382|ref|NP_032814.2|//procollagen C-endopeptidase enhancer 1 precursor [Mus musculus]	procollagen C-endopeptidase enhancer protein
67367	3809	997	1080	-1.78474	9.75426384387311e-213	Down	1.67221954959698e-213	Paxbp1	GO:0044444//cytoplasmic part;GO:0043231//intracellular membrane-bounded organelle	GO:0001071;GO:0005515//protein binding;GO:0003676//nucleic acid binding	GO:0008284//positive regulation of cell proliferation;GO:0014841//skeletal muscle satellite cell proliferation;GO:0006366//transcription by RNA polymerase II;GO:0016571//histone methylation	K13211//GC-rich sequence DNA-binding factor	gi|148671893|gb|EDL03840.1|//mCG115613, isoform CRA_b, partial [Mus musculus]	PAX3 and PAX7 binding protein 1
67804	2013	1166	1438	-1.59761	1.01068938285634e-212	Down	1.73726852288187e-213	Snx2	GO:0043231//intracellular membrane-bounded organelle;GO:0031090//organelle membrane	GO:0005543//phospholipid binding;GO:0022892	GO:0044763;GO:0015031//protein transport	K17917//sorting nexin-1/2	gi|13385878|ref|NP_080662.1|//sorting nexin-2 [Mus musculus]	sorting nexin 2
98733	5775	1071	1239	-1.68989	9.71975101907482e-212	Down	1.67514265586686e-212	Obsl1	NA	NA	NA	K19574//obscurin-like protein 1	gi|893548264|ref|NP_001297608.1|//obscurin-like protein 1 isoform 2 [Mus musculus]	obscurin-like 1
230753	4350	1529	2277	-1.32556	4.85072858965359e-211	Down	8.40406492033246e-212	Thrap3	GO:0043234;GO:0031981//nuclear lumen	GO:0001076;GO:0008134//transcription factor binding;GO:0003712//transcription coregulator activity	GO:0000380//alternative mRNA splicing, via spliceosome;GO:0006366//transcription by RNA polymerase II;GO:0006402//mRNA catabolic process;GO:0030518//intracellular steroid hormone receptor signaling pathway;GO:0043488//regulation of mRNA stability	K13112//thyroid hormone receptor-associated protein 3	gi|347300437|ref|NP_001184195.1|//thyroid hormone receptor-associated protein 3 [Xenopus laevis]	thyroid hormone receptor associated protein 3
107932	6438	1716	2753	-1.21815	1.21939127746721e-207	Down	2.14590996554311e-208	Chd4	GO:0005815//microtubule organizing center;GO:0000118//histone deacetylase complex	GO:0003676//nucleic acid binding;GO:0046872//metal ion binding;GO:0017111//nucleoside-triphosphatase activity;GO:0001085//RNA polymerase II transcription factor binding	GO:0006351//transcription, DNA-templated	K11643//chromodomain-helicase-DNA-binding protein 4 [EC:3.6.4.12]	gi|39204553|ref|NP_666091.1|//chromodomain-helicase-DNA-binding protein 4 [Mus musculus]	chromodomain helicase DNA binding protein 4
12268	5427	648.49	445.31	-2.44238	2.27663304403225e-206	Down	4.01681849640576e-207	C4b	GO:0044421//extracellular region part	NA	GO:0019724//B cell mediated immunity	K03989//complement component 4	gi|568998745|ref|XP_006523594.1|//PREDICTED: complement C4-B isoform X1 [Mus musculus]	complement component 4B (Chido blood group)
18440	2281	933	988	-1.81747	3.44303499987496e-204	Down	6.10609408840709e-205	P2rx6	NA	NA	NA	K05221//P2X purinoceptor 6	gi|227116251|ref|NP_035158.2|//P2X purinoceptor 6 isoform 1 [Mus musculus];gi|227116253|ref|NP_001153033.1|//P2X purinoceptor 6 isoform 2 [Mus musculus]	purinergic receptor P2X, ligand-gated ion channel, 6
216350	1401	178	2863	2.1074756572828	3.87573110556175e-204	Up	6.8910887528152e-205	Tspan8	GO:0031224//intrinsic component of membrane	NA	GO:0007596//blood coagulation	K17349//tetraspanin-8	gi|22122475|ref|NP_666122.1|//tetraspanin-8 [Mus musculus]	tetraspanin 8
15936	1541	303	3733	1.72284294307997	2.95890783134796e-203	Up	5.27442294235129e-204	Ier2	NA	NA	NA	NA	NA	immediate early response 2
58988	1491	671	499	-2.32738	8.11649209792473e-202	Down	1.45050212049272e-202	Rps6kb2	GO:0043231//intracellular membrane-bounded organelle;GO:0030529	GO:0004674//protein serine/threonine kinase activity;GO:0032550//purine ribonucleoside binding;GO:0033218//amide binding	GO:0006413//translational initiation;GO:0006464//cellular protein modification process;GO:0006796//phosphate-containing compound metabolic process	K04688//ribosomal protein S6 kinase beta [EC:2.7.11.1]	gi|10946894|ref|NP_067460.1|//ribosomal protein S6 kinase beta-2 [Mus musculus]	ribosomal protein S6 kinase, polypeptide 2
217039	2967	1517	2322	-1.28596	7.1750272960601e-200	Down	1.28877796095433e-200	Ggnbp2	GO:0031982//vesicle;GO:0043231//intracellular membrane-bounded organelle	NA	GO:0048869//cellular developmental process;GO:0048232//male gamete generation	NA	gi|564373609|ref|XP_006247115.1|//PREDICTED: gametogenetin-binding protein 2 isoform X8 [Rattus norvegicus]	gametogenetin binding protein 2
66559	1259	1473	2231	-1.30117	1.15090043007667e-197	Down	2.08294725099701e-198	Metap1d	GO:0043231//intracellular membrane-bounded organelle	GO:0008237//metallopeptidase activity;GO:0043169//cation binding	GO:0019538//protein metabolic process	K01265//methionyl aminopeptidase [EC:3.4.11.18]	gi|17975502|ref|NP_079909.1|//methionine aminopeptidase 1D, mitochondrial precursor [Mus musculus]	methionyl aminopeptidase type 1D (mitochondrial)
75410	8478	859	871	-1.88009	6.54966128730051e-197	Down	1.18836317224251e-197	Kmt2b	NA	NA	NA	K14959//histone-lysine N-methyltransferase MLL4 [EC:2.1.1.43]	gi|56744180|dbj|BAD81031.1|//mixed lineage leukemia 2 [Mus musculus];gi|594542481|ref|NP_001277502.1|//histone-lysine N-methyltransferase 2B isoform 1 [Mus musculus]	lysine (K)-specific methyltransferase 2B
100502698	5316	1250	1715	-1.44382	1.3995479876277e-196	Down	2.54568833750869e-197	Rubcn	GO:0005768//endosome;GO:0000323//lytic vacuole	NA	GO:0006914//autophagy;GO:0006897//endocytosis	K19330//run domain Beclin-1 interacting and cysteine-rich containing protein	gi|28972099|dbj|BAC65503.1|//mKIAA0226 protein [Mus musculus];gi|148665397|gb|EDK97813.1|//RIKEN cDNA 1700021K19, isoform CRA_d, partial [Mus musculus]	RUN domain and cysteine-rich domain containing, Beclin 1-interacting protein
320790	11306	951	1063	-1.73948	6.09714698479954e-196	Down	1.11457722700727e-196	Chd7	GO:0043231//intracellular membrane-bounded organelle	GO:0032550//purine ribonucleoside binding;GO:0017111//nucleoside-triphosphatase activity;GO:0003676//nucleic acid binding	GO:0006325//chromatin organization;GO:0030098//lymphocyte differentiation;GO:0050954//sensory perception of mechanical stimulus;GO:0030326//embryonic limb morphogenesis;GO:0030252//growth hormone secretion;GO:0003013//circulatory system process;GO:0035239//tube morphogenesis;GO:0043010//camera-type eye development;GO:0042471//ear morphogenesis;GO:0043009//chordate embryonic development;GO:0008344…	K14437//chromodomain-helicase-DNA-binding protein 7 [EC:3.6.4.12]	gi|460838688|ref|NP_001264078.1|//chromodomain-helicase-DNA-binding protein 7 [Mus musculus]	chromodomain helicase DNA binding protein 7
21453	4571	1002	1172	-1.67401	1.35654607299276e-195	Down	2.48597663277571e-196	Tcof1	NA	NA	GO:0006360//transcription by RNA polymerase I	K14562//Treacher Collins syndrome protein	gi|148677856|gb|EDL09803.1|//Treacher Collins Franceschetti syndrome 1, homolog, isoform CRA_f [Mus musculus];gi|148677853|gb|EDL09800.1|//Treacher Collins Franceschetti syndrome 1, homolog, isoform CRA_c [Mus musculus]	treacle ribosome biogenesis factor 1
57330	5453	808	781	-1.94914	2.17142809246805e-194	Down	3.99906002498408e-195	Gigyf1	NA	NA	GO:0007169//transmembrane receptor protein tyrosine kinase signaling pathway	K18730//PERQ amino acid-rich with GYF domain-containing protein	gi|154091042|ref|NP_113596.2|//PERQ amino acid-rich with GYF domain-containing protein 1 [Mus musculus]	GRB10 interacting GYF protein 1
69440	4716	1049	1284	-1.60847	2.06871771451404e-193	Down	3.81930828030278e-194	Dennd6b	GO:0005768//endosome	GO:0005088//Ras guanyl-nucleotide exchange factor activity	NA	K17654//mitochondrial ribonuclease P protein 1 [EC:2.1.1.-]	gi|49355814|ref|NP_081357.2|//protein DENND6B [Mus musculus]	DENN/MADD domain containing 6B
102334	2324	1238	1708	-1.43581	4.17766760095986e-193	Down	7.75088855790783e-194	Ankrd10	NA	NA	NA	K15504//serine/threonine-protein phosphatase 6 regulatory ankyrin repeat subunit C;K15502//serine/threonine-protein phosphatase 6 regulatory ankyrin repeat subunit A;K17593//ankyrin repeat domain-containing protein 42;K18441//cytohesin	gi|269784664|ref|NP_598732.2|//ankyrin repeat domain-containing protein 10 isoform 1 [Mus musculus];gi|148690128|gb|EDL22075.1|//ankyrin repeat domain 10, isoform CRA_d, partial [Mus musculus]	ankyrin repeat domain 10
233870	1721	479	4744	1.40790358205967	1.74157370702468e-192	Up	3.23908701391046e-193	Tufm	GO:0019866//organelle inner membrane;GO:0005759//mitochondrial matrix	GO:0008135//translation factor activity, RNA binding;GO:0032550//purine ribonucleoside binding;GO:0017111//nucleoside-triphosphatase activity	GO:0006412//translation	K02358//elongation factor Tu	gi|148685429|gb|EDL17376.1|//mCG22399, isoform CRA_d, partial [Mus musculus];gi|27370092|ref|NP_766333.1|//elongation factor Tu, mitochondrial isoform 1 [Mus musculus]	Tu translation elongation factor, mitochondrial
68272	4201	1251.04	1746.18	-1.41903	9.91160477013324e-192	Down	1.85243614059104e-192	Rbm28	GO:0043231//intracellular membrane-bounded organelle	GO:0097159//organic cyclic compound binding	NA	K14573//nucleolar protein 4	gi|166235127|ref|NP_598686.2|//RNA-binding protein 28 [Mus musculus]	RNA binding motif protein 28
56504	2000	1357	1997	-1.34269	3.40406638398196e-191	Down	6.39301200527119e-192	Srpk3	NA	NA	NA	K08832//serine/threonine-protein kinase SRPK3 [EC:2.7.11.1]	NA	serine/arginine-rich protein specific kinase 3
170737	5154	1665	2747	-1.17777	4.0048905045068e-191	Down	7.53960225041639e-192	Znrf1	GO:0008021//synaptic vesicle;GO:0000323//lytic vacuole;GO:0043231//intracellular membrane-bounded organelle;GO:0044444//cytoplasmic part	GO:0019787//ubiquitin-like protein transferase activity;GO:0046914//transition metal ion binding;GO:0046872//metal ion binding	GO:0006996//organelle organization;GO:0000209//protein polyubiquitination;GO:0006511//ubiquitin-dependent protein catabolic process	K10694//E3 ubiquitin-protein ligase ZNRF1/2 [EC:2.3.2.27]	gi|274321886|ref|NP_001162094.1|//E3 ubiquitin-protein ligase ZNRF1 isoform c [Mus musculus];gi|148679554|gb|EDL11501.1|//zinc and ring finger 1, isoform CRA_a, partial [Mus musculus]	zinc and ring finger 1
56726	2856	1046	1290	-1.59761	5.24787214727144e-191	Down	9.90350191929924e-192	Sh3bgrl	GO:0043231//intracellular membrane-bounded organelle	GO:0019904//protein domain specific binding;GO:0030674//protein binding, bridging	NA	K13912//deleted in malignant brain tumors 1 protein;K03877//beta-1,3-galactosyltransferase 5 [EC:2.4.1.-]	gi|537127177|gb|ERE65334.1|//SH3 domain-binding glutamic acid-rich-like protein [Cricetulus griseus]	SH3-binding domain glutamic acid-rich protein like
26443	963	1051	7907	1.01126488859983	5.98775326020173e-190	Up	1.13542224437133e-190	Psma6	GO:0030016//myofibril;GO:0034399//nuclear periphery;GO:0005839//proteasome core complex;GO:0035770//ribonucleoprotein granule	GO:0008134//transcription factor binding;GO:0003676//nucleic acid binding;GO:0043168//anion binding;GO:0004175//endopeptidase activity	GO:0014706//striated muscle tissue development;GO:0044772//mitotic cell cycle phase transition;GO:0051439;GO:0051320//S phase;GO:0006915//apoptotic process;GO:0043161//proteasome-mediated ubiquitin-dependent protein catabolic process;GO:0030330//DNA damage response, signal transduction by p53 class mediator;GO:0051091//positive regulation of DNA-binding transcription factor activity;GO:0044764//m…	K02730//20S proteasome subunit alpha 1 [EC:3.4.25.1]	gi|890820674|ref|NP_001297512.1|//proteasome subunit alpha type-6 [Mus musculus]	proteasome (prosome, macropain) subunit, alpha type 6
207806	12622	1280	1828	-1.38598	2.55834058904598e-189	Down	4.86286362605298e-190	Usf3	NA	NA	NA	K10955//mucin-2;K09106//upstream stimulatory factor;K17452//zinc finger protein AEBP2	NA	upstream transcription factor family member 3
229512	4447	1751	2984	-1.13103	2.05448822599015e-188	Down	3.91448945224799e-189	Smg5	NA	NA	NA	K11125//protein SMG5	gi|37360236|dbj|BAC98096.1|//mKIAA1089 protein [Mus musculus]	Smg-5 homolog, nonsense mediated mRNA decay factor (C. elegans)
15426	2369	536	317	-2.65785	1.2862020338287e-187	Down	2.4623440548773e-188	Hoxc8	GO:0043231//intracellular membrane-bounded organelle	GO:0044212//transcription regulatory region DNA binding;GO:0001071	GO:0001501//skeletal system development;GO:0030154//cell differentiation;GO:0006366//transcription by RNA polymerase II;GO:0003002//regionalization	K09308//homeobox protein HoxB/C/D8;K09305//homeobox protein HoxA/B/C5	gi|545547066|ref|XP_005637464.1|//PREDICTED: translation initiation factor IF-2 [Canis lupus familiaris]	homeobox C8
51788	1069	850	6787	1.0971364000115	2.6101592958453e-186	Up	5.0207064245765e-187	H2afz	NA	NA	NA	K11251//histone H2A	NA	H2A histone family, member Z
64209	1871	1055	7879	1.00066666925409	4.77698387613253e-186	Up	9.21037005119324e-187	Herpud1	GO:0043231//intracellular membrane-bounded organelle;GO:0031224//intrinsic component of membrane;GO:0031090//organelle membrane	NA	GO:0016567//protein ubiquitination;GO:0035966//response to topologically incorrect protein;GO:0006915//apoptotic process;GO:0006875//cellular metal ion homeostasis;GO:0006984//ER-nucleus signaling pathway;GO:0019941//modification-dependent protein catabolic process;GO:0043393//regulation of protein binding	K14027//homocysteine-responsive endoplasmic reticulum-resident ubiquitin-like domain member 1 protein	gi|50510333|dbj|BAD32152.1|//mKIAA0025 protein [Mus musculus]	homocysteine-inducible, endoplasmic reticulum stress-inducible, ubiquitin-like domain member 1
12537	2589	1683	2839	-1.14576	6.28184906799694e-185	Down	1.21975559825406e-185	Cdk11b	GO:0043231//intracellular membrane-bounded organelle	GO:0004674//protein serine/threonine kinase activity;GO:0032550//purine ribonucleoside binding	GO:0012501//programmed cell death;GO:0006464//cellular protein modification process;GO:0007067;GO:0006397//mRNA processing;GO:0006796//phosphate-containing compound metabolic process;GO:0001701//in utero embryonic development	K08818//cell division cycle 2-like [EC:2.7.11.22]	gi|148683072|gb|EDL15019.1|//cell division cycle 2-like 1, isoform CRA_c, partial [Mus musculus]	cyclin-dependent kinase 11B
12847	4629	2088	3893	-1.00134	3.01663539530434e-184	Down	5.8985969992791e-185	Copa	GO:0044421//extracellular region part;GO:0030120//vesicle coat	NA	GO:0007589//body fluid secretion;GO:0015031//protein transport	K05236//coatomer subunit alpha	gi|873090748|pdb|5A1U|C//Chain C, The Structure Of The Copi Coat Triad	coatomer protein complex subunit alpha
54387	6400	1039	1312	-1.56353	5.99923679050537e-184	Down	1.18397676851447e-184	Mcm3ap	GO:0044444//cytoplasmic part;GO:0043231//intracellular membrane-bounded organelle	NA	NA	K16734//SAC3 domain-containing protein 1	gi|28972283|dbj|BAC65595.1|//mKIAA0572 protein [Mus musculus]	minichromosome maintenance complex component 3 associated protein
11735	6854	1327	1976	-1.32569	2.0315449170236e-183	Down	4.02782289027655e-184	Ank3	GO:0044459//plasma membrane part;GO:0097060//synaptic membrane;GO:0033267//axon part;GO:0005783//endoplasmic reticulum;GO:0000323//lytic vacuole;GO:0044291//cell-cell contact zone;GO:0031674//I band	GO:0005488//binding;GO:0005198//structural molecule activity	GO:0001508//action potential;GO:0007009//plasma membrane organization;GO:0022607//cellular component assembly;GO:0010644//cell communication by electrical coupling;GO:0048667//cell morphogenesis involved in neuron differentiation;GO:0072658//maintenance of protein location in membrane;GO:0090313//regulation of protein targeting to membrane;GO:0006935//chemotaxis;GO:0022409//positive regulation of…	K10380//ankyrin	gi|22129789|ref|NP_033800.2|//ankyrin-3 isoform g [Mus musculus];gi|116256503|ref|NP_733791.2|//ankyrin-3 isoform e [Mus musculus];gi|25121946|ref|NP_733789.1|//ankyrin-3 isoform c [Mus musculus];gi|116256505|ref|NP_733925.2|//ankyrin-3 isoform h [Mus musculus];gi|86262153|ref|NP_733788.2|//ankyrin-3 isoform f [Mus musculus];gi|116256499|ref|NP_733926.2|//ankyrin-3 isoform i [Mus musculus];gi|116…	ankyrin 3, epithelial
100043597	10914	1038	1316	-1.55775	8.57184913920983e-183	Down	1.70728520581895e-183	Srcap	GO:0032991//protein-containing complex;GO:0043231//intracellular membrane-bounded organelle	GO:0008080//N-acetyltransferase activity;GO:0003712//transcription coregulator activity	GO:0006366//transcription by RNA polymerase II;GO:0016570//histone modification	K11661//helicase SRCAP [EC:3.6.4.-]	gi|747019224|ref|NP_001291195.1|//helicase SRCAP [Mus musculus]	Snf2-related CREBBP activator protein
216443	2969	1701	2905	-1.12795	2.70138387402808e-182	Down	5.39272495743937e-183	Mars	GO:0031981//nuclear lumen	GO:0003676//nucleic acid binding;GO:0032550//purine ribonucleoside binding;GO:0004812//aminoacyl-tRNA ligase activity	GO:0006418//tRNA aminoacylation for protein translation;GO:0006351//transcription, DNA-templated	K01874//methionyl-tRNA synthetase [EC:6.1.1.10]	gi|51491852|ref|NP_001003913.1|//methionine--tRNA ligase, cytoplasmic isoform 2 [Mus musculus];gi|284172357|ref|NP_001165053.1|//methionine--tRNA ligase, cytoplasmic isoform 1 [Mus musculus]	methionine-tRNA synthetase
19654	3720	1110	1482	-1.48312	7.62812880904281e-182	Down	1.52625866277163e-182	Rbm6	NA	NA	NA	K13094//RNA-binding protein 5/10	gi|160333291|ref|NP_035381.2|//RNA-binding protein 6 isoform a [Mus musculus] ;gi|60360110|dbj|BAD90274.1|//mKIAA4015 protein [Mus musculus]	RNA binding motif protein 6
225027	2289	1559	2562	-1.18345	1.95316886502733e-180	Down	3.92572170840037e-181	Srsf7	NA	NA	NA	K12896//splicing factor, arginine/serine-rich 7	gi|676267654|gb|KFO23309.1|//Heterogeneous nuclear ribonucleoprotein L-like [Fukomys damarensis];gi|148706565|gb|EDL38512.1|//mCG17902, isoform CRA_k, partial [Mus musculus];gi|755556534|ref|XP_011244714.1|//PREDICTED: serine/arginine-rich splicing factor 7 isoform X4 [Mus musculus]	serine/arginine-rich splicing factor 7
74302	5691	1419	2221	-1.25377	6.80769067792528e-180	Down	1.37139003099435e-180	Mtmr3	GO:0031981//nuclear lumen	GO:0043169//cation binding;GO:0004721//phosphoprotein phosphatase activity;GO:0052744//phosphatidylinositol monophosphate phosphatase activity	GO:0006470//protein dephosphorylation;GO:0046488//phosphatidylinositol metabolic process	K18082//myotubularin-related protein 3/4 [EC:3.1.3.48 3.1.3.64 3.1.3.95]	gi|145207976|ref|NP_083136.2|//myotubularin-related protein 3 [Mus musculus]	myotubularin related protein 3
69731	763	420	4256	1.44093405108491	5.915709373515e-179	Up	1.19708306888243e-179	Gemin7	GO:0044444//cytoplasmic part;GO:0043234;GO:0030529;GO:0016604//nuclear body	GO:0005488//binding	GO:0000398//mRNA splicing, via spliceosome	K13135//gem associated protein 7	gi|148691212|gb|EDL23159.1|//gem (nuclear organelle) associated protein 7, isoform CRA_b [Mus musculus]	gem (nuclear organelle) associated protein 7
239790	1268	368	3931	1.51701582561693	1.92677411391462e-178	Up	3.91647874183784e-179	Ostn	GO:0044421//extracellular region part	GO:0005102//signaling receptor binding	GO:0006182//cGMP biosynthetic process;GO:0060350//endochondral bone morphogenesis;GO:0030278//regulation of ossification;GO:0010829//negative regulation of glucose transmembrane transport;GO:0007165//signal transduction;GO:0001649//osteoblast differentiation	K04723//interleukin 1 receptor accessory protein	gi|37674267|ref|NP_932780.1|//osteocrin precursor [Mus musculus]	osteocrin
20195	504	1283	1909	-1.32681	1.27096596096786e-177	Down	2.58922255124213e-178	S100a11	GO:0031981//nuclear lumen	GO:0042802//identical protein binding;GO:0046872//metal ion binding	GO:0048232//male gamete generation	K17274//calpactin-1 light chain	gi|21886811|ref|NP_058020.1|//protein S100-A11 [Mus musculus]	S100 calcium binding protein A11
18087	7026	943	1138	-1.62893	3.25409914807192e-177	Down	6.64407566458118e-178	Nktr	NA	NA	NA	K12740//NK-tumor recognition protein	gi|148677189|gb|EDL09136.1|//natural killer tumor recognition sequence, isoform CRA_c, partial [Mus musculus]	natural killer tumor recognition sequence
269061	3588	956	1167	-1.61238	4.85993465171005e-177	Down	9.94489932281208e-178	Cpsf7	GO:0043231//intracellular membrane-bounded organelle	GO:0097159//organic cyclic compound binding;GO:1901363//heterocyclic compound binding	NA	K14398//cleavage and polyadenylation specificity factor subunit 6/7	gi|970739387|ref|XP_006214939.2|//PREDICTED: cleavage and polyadenylation specificity factor subunit 7 isoform X1 [Vicugna pacos];gi|970739389|ref|XP_006214941.2|//PREDICTED: cleavage and polyadenylation specificity factor subunit 7 isoform X2 [Vicugna pacos]	cleavage and polyadenylation specific factor 7
56176	781	507	4744	1.32594349079251	8.30587542182518e-176	Up	1.70718778709963e-176	Pigp	GO:0031224//intrinsic component of membrane;GO:0043231//intracellular membrane-bounded organelle;GO:0043234;GO:0031090//organelle membrane	GO:0008375//acetylglucosaminyltransferase activity	GO:0006497//protein lipidation;GO:0006506//GPI anchor biosynthetic process	K03861//phosphatidylinositol glycan, class P	gi|227498255|ref|NP_001153090.1|//phosphatidylinositol N-acetylglucosaminyltransferase subunit P isoform b [Mus musculus];gi|227498259|ref|NP_001153092.1|//phosphatidylinositol N-acetylglucosaminyltransferase subunit P isoform d [Mus musculus];gi|227498253|ref|NP_001153089.1|//phosphatidylinositol N-acetylglucosaminyltransferase subunit P isoform e [Mus musculus];gi|227498257|ref|NP_001153091.1|/…	phosphatidylinositol glycan anchor biosynthesis, class P
259104	5137	924.47	1107.03	-1.64011	1.84609007663762e-175	Down	3.80284423773487e-176	Olfr613	GO:0016020//membrane	GO:0004888//transmembrane signaling receptor activity	GO:0007154//cell communication	K04257//olfactory receptor	gi|238637320|ref|NP_667311.3|//olfactory receptor 614 [Mus musculus]	olfactory receptor 613
55935	4691	1183	1691	-1.38468	7.31566711475921e-175	Down	1.51696732277432e-175	Fnbp4	NA	NA	NA	NA	gi|9055220|ref|NP_061298.1|//formin-binding protein 4 [Mus musculus]	formin binding protein 4
218543	4063	903	1066	-1.66069	1.77279783671672e-174	Down	3.69217382050219e-175	Srek1	NA	NA	NA	K13165//splicing factor, arginine/serine-rich 12	NA	splicing regulatory glutamine/lysine-rich protein 1
751865	1079	598	471	-2.24452	2.02710315081712e-172	Down	4.24946465727303e-173	Sap25	GO:0043231//intracellular membrane-bounded organelle	NA	GO:0006351//transcription, DNA-templated	K19193//histone deacetylase complex subunit SAP25	gi|274326266|ref|NP_001075431.2|//histone deacetylase complex subunit SAP25 [Mus musculus]	sin3 associated polypeptide
140481	6575	1909	3530	-1.01325	6.8145540801527e-172	Down	1.43165002598024e-172	Man2a2	GO:0043231//intracellular membrane-bounded organelle;GO:0031224//intrinsic component of membrane	GO:0046914//transition metal ion binding;GO:0015924//mannosyl-oligosaccharide mannosidase activity	GO:0019318//hexose metabolic process	K01231//alpha-mannosidase II [EC:3.2.1.114]	gi|326937500|ref|NP_766491.2|//alpha-mannosidase 2x [Mus musculus]	mannosidase 2, alpha 2
227644	4381	636	545	-2.12287	4.08732982575642e-171	Down	8.62412638560204e-172	Snapc4	GO:0005667//transcription factor complex	GO:0005488//binding	GO:0006383//transcription by RNA polymerase III;GO:0006366//transcription by RNA polymerase II	K09453//snRNA-activating protein complex subunit 4	gi|148676357|gb|EDL08304.1|//small nuclear RNA activating complex, polypeptide 4, isoform CRA_b, partial [Mus musculus];gi|148676358|gb|EDL08305.1|//small nuclear RNA activating complex, polypeptide 4, isoform CRA_c, partial [Mus musculus]	small nuclear RNA activating complex, polypeptide 4
78653	530	788	6263	1.09048347739824	2.141952376621e-170	Up	4.53892675798864e-171	Bola3	NA	NA	NA	NA	gi|30424938|ref|NP_780486.1|//bolA-like protein 3 [Mus musculus]	bolA-like 3 (E. coli)
17957	3693	614	508	-2.17351	3.61149616180876e-170	Down	7.66940170542525e-171	Napb	GO:0031201//SNARE complex	GO:0000149//SNARE binding	GO:0015031//protein transport;GO:0016082//synaptic vesicle priming;GO:0007270//neuron-neuron synaptic transmission	K15296//alpha-soluble NSF attachment protein	gi|29789104|ref|NP_062606.1|//beta-soluble NSF attachment protein [Mus musculus]	N-ethylmaleimide sensitive fusion protein attachment protein beta
67134	1904	1254	1890	-1.30825	5.92950701862067e-170	Down	1.26189113110554e-170	Nop56	GO:0030529	GO:0003723//RNA binding	NA	K14564//nucleolar protein 56	gi|126090932|ref|NP_077155.2|//nucleolar protein 56 [Mus musculus]	NOP56 ribonucleoprotein
226695	1613	648.37	572.64	-2.07929	6.45358105691183e-170	Down	1.37929154683893e-170	Ifi205	GO:0016604//nuclear body	GO:0043566;GO:0005515//protein binding;GO:0000989	GO:0048518//positive regulation of biological process;GO:0006366//transcription by RNA polymerase II;GO:2000116//regulation of cysteine-type endopeptidase activity;GO:0051704//multi-organism process;GO:0044092//negative regulation of molecular function;GO:0072331//signal transduction by p53 class mediator;GO:0048519//negative regulation of biological process;GO:0035456//response to interferon-bet…	K12966//absent in melanoma 2;K12971//interferon-activable protein 202	gi|31982556|ref|NP_766236.2|//interferon-activable protein 205-A [Mus musculus]	interferon activated gene 205
72522	2534	647	572	-2.07785	2.05990206593997e-169	Down	4.41189255989486e-170	Atxn7l2	NA	NA	NA	K11318//ataxin-7	gi|568924172|ref|XP_006502199.1|//PREDICTED: ataxin-7-like protein 2 isoform X1 [Mus musculus];gi|575501658|ref|NP_001276474.1|//ataxin-7-like protein 2 isoform 1 [Mus musculus]	ataxin 7-like 2
54614	3182	888	1067	-1.63517	6.84796196190851e-168	Down	1.47292260565607e-168	Prpf40b	NA	NA	NA	K12821//pre-mRNA-processing factor 40	NA	pre-mRNA processing factor 40B
14534	3045	964	1234	-1.54387	1.05943543247787e-167	Down	2.28836633882168e-168	Kat2a	GO:0005819//spindle;GO:0005667//transcription factor complex;GO:0070461//SAGA-type complex	GO:0003712//transcription coregulator activity;GO:0019899//enzyme binding;GO:0010485//H4 histone acetyltransferase activity	GO:0010608//posttranscriptional regulation of gene expression;GO:0030900//forebrain development;GO:0043967//histone H4 acetylation;GO:0040007//growth;GO:0006915//apoptotic process;GO:0009952//anterior/posterior pattern specification;GO:0030902//hindbrain development;GO:0043966//histone H3 acetylation;GO:0014020//primary neural tube formation;GO:0006351//transcription, DNA-templated	K06062//histone acetyltransferase [EC:2.3.1.48]	gi|84000003|ref|NP_064388.2|//histone acetyltransferase KAT2A isoform a [Mus musculus];gi|148670591|gb|EDL02538.1|//GCN5 general control of amino acid synthesis-like 2 (yeast), isoform CRA_a, partial [Mus musculus]	K(lysine) acetyltransferase 2A
12260	1062	748	778	-1.84337	3.18714097759912e-167	Down	6.91316783590912e-168	C1qb	GO:0005615//extracellular space	GO:0042802//identical protein binding	GO:0007417//central nervous system development;GO:0031960//response to corticosteroid;GO:0043583//ear development;GO:0006955//immune response	K03987//complement C1q subcomponent subunit B	gi|6753220|ref|NP_033907.1|//complement C1q subcomponent subunit B precursor [Mus musculus]	complement component 1, q subcomponent, beta polypeptide
70439	2049	774	831	-1.79759	3.51575610151684e-167	Down	7.64194808910478e-168	Taf15	NA	NA	NA	K14651//transcription initiation factor TFIID subunit 15	gi|157786842|ref|NP_001099294.1|//TATA-binding protein-associated factor 2N [Rattus norvegicus]	TATA-box binding protein associated factor 15
64660	1007	519	4718	1.28426610813143	1.64747067918787e-166	Up	3.58848103133088e-167	Mrps24	GO:0000314//organellar small ribosomal subunit;GO:0043231//intracellular membrane-bounded organelle	NA	NA	K17403//small subunit ribosomal protein S24	gi|13385578|ref|NP_080356.1|//28S ribosomal protein S24, mitochondrial precursor [Mus musculus]	mitochondrial ribosomal protein S24
66978	2665	961	1234	-1.53937	1.75978849918003e-166	Down	3.84113136393827e-167	Luc7l	NA	NA	NA	K13212//RNA-binding protein Luc7-like 2	NA	Luc7-like
17533	5322	585	470	-2.21588	4.18239253482112e-166	Down	9.18606192958484e-167	Mrc1	GO:0031224//intrinsic component of membrane;GO:0043231//intracellular membrane-bounded organelle;GO:0031090//organelle membrane	GO:0048029//monosaccharide binding;GO:0038023//signaling receptor activity	GO:0007154//cell communication;GO:0006897//endocytosis	K06560//mannose receptor, C type	gi|224967062|ref|NP_032651.2|//macrophage mannose receptor 1 precursor [Mus musculus]	mannose receptor, C type 1
20515	3311	1254	1916	-1.28854	4.77393588354298e-166	Down	1.05070159382336e-166	Slc20a1	GO:0031224//intrinsic component of membrane	GO:0005436//sodium:phosphate symporter activity;GO:0060089//molecular transducer activity	GO:0007249//I-kappaB kinase/NF-kappaB signaling;GO:0015698//inorganic anion transport;GO:0030001//metal ion transport	K14640//solute carrier family 20 (sodium-dependent phosphate transporter)	gi|227430320|ref|NP_001153065.1|//sodium-dependent phosphate transporter 1 isoform 2 [Mus musculus] ;gi|7657579|ref|NP_056562.1|//sodium-dependent phosphate transporter 1 isoform 1 [Mus musculus]	solute carrier family 20, member 1
18830	1806	908.81	1123.01	-1.59478	8.95635089060302e-166	Down	1.97528736635767e-166	Pltp	NA	GO:0005488//binding	GO:0010876//lipid localization;GO:0018130//heterocycle biosynthetic process;GO:0048870//cell motility;GO:0051234//establishment of localization	K08761//phospholipid transfer protein	gi|6755112|ref|NP_035255.1|//phospholipid transfer protein precursor [Mus musculus]	phospholipid transfer protein
17258	5544	1759	3204	-1.03498	4.24484494641546e-164	Down	9.41974401134038e-165	Mef2a	GO:0031981//nuclear lumen;GO:0043231//intracellular membrane-bounded organelle;GO:0000785//chromatin	GO:0000976//transcription regulatory region sequence-specific DNA binding;GO:0001104;GO:0008134//transcription factor binding;GO:0046983//protein dimerization activity;GO:0000982//transcription factor activity, RNA polymerase II proximal promoter sequence-specific DNA binding;GO:0019900//kinase binding	GO:0012501//programmed cell death;GO:0001678//cellular glucose homeostasis;GO:0051592//response to calcium ion;GO:0016358//dendrite development;GO:0007005//mitochondrion organization;GO:0055003//cardiac myofibril assembly;GO:0006366//transcription by RNA polymerase II;GO:0000165//MAPK cascade;GO:0008016//regulation of heart contraction	K09260//MADS-box transcription enhancer factor 2A	gi|148675249|gb|EDL07196.1|//myocyte enhancer factor 2A, isoform CRA_d, partial [Mus musculus];gi|600971656|ref|NP_001278124.1|//myocyte-specific enhancer factor 2A isoform c [Mus musculus];gi|600971658|ref|NP_001278120.1|//myocyte-specific enhancer factor 2A isoform b [Mus musculus]	myocyte enhancer factor 2A
106205	3857	1121	1615	-1.37335	9.30261043614128e-164	Down	2.06857437800552e-164	Zc3h7a	NA	NA	NA	K09574//FK506-binding protein 8 [EC:5.2.1.8];K19870//sperm-associated antigen 1;K05864//peptidyl-prolyl isomerase D [EC:5.2.1.8]	gi|74181424|dbj|BAE29985.1|//unnamed protein product [Mus musculus];gi|148664924|gb|EDK97340.1|//zinc finger CCCH type containing 7 A, isoform CRA_a, partial [Mus musculus]	zinc finger CCCH type containing 7 A
233208	4195	1031	1408	-1.4505	1.41409834324379e-163	Down	3.15731965413831e-164	Scaf1	NA	GO:0005515//protein binding	GO:0006351//transcription, DNA-templated;GO:0006396//RNA processing	K17586//PHD and RING finger domain-containing protein 1	gi|672036577|ref|XP_008757631.1|//PREDICTED: splicing factor, arginine/serine-rich 19 isoform X1 [Rattus norvegicus]	SR-related CTD-associated factor 1
109754	2066	1694	3040	-1.05647	1.89079310486793e-163	Down	4.23025512369285e-164	Cyb5r3	GO:0019866//organelle inner membrane;GO:0031966//mitochondrial membrane	GO:0050660//flavin adenine dinucleotide binding;GO:0032550//purine ribonucleoside binding;GO:0016653//oxidoreductase activity, acting on NAD(P)H, heme protein as acceptor	GO:0008203//cholesterol metabolic process;GO:0006694//steroid biosynthetic process	K00326//cytochrome-b5 reductase [EC:1.6.2.2]	gi|19745150|ref|NP_084063.1|//NADH-cytochrome b5 reductase 3 [Mus musculus]	cytochrome b5 reductase 3
76457	2073	925	1175	-1.55497	1.13592773806917e-162	Down	2.55173224174099e-163	Ccdc134	NA	NA	NA	K10802//high mobility group protein B1	gi|116268089|ref|NP_766016.2|//coiled-coil domain-containing protein 134 precursor [Mus musculus]	coiled-coil domain containing 134
18027	9289	1414	2335	-1.17646	2.64049382579684e-162	Down	5.95558298272136e-163	Nfia	GO:0031981//nuclear lumen;GO:0043231//intracellular membrane-bounded organelle	GO:0003676//nucleic acid binding;GO:0005515//protein binding;GO:0001071	GO:0006366//transcription by RNA polymerase II;GO:0019058//viral life cycle;GO:0010033//response to organic substance	K09168//nuclear factor I/A	gi|171846259|ref|NP_001116425.1|//nuclear factor 1 A-type isoform 3 [Mus musculus];gi|171846256|ref|NP_001116424.1|//nuclear factor 1 A-type isoform 1 [Mus musculus];gi|148698959|gb|EDL30906.1|//nuclear factor I/A, isoform CRA_b, partial [Mus musculus]	nuclear factor I/A
14456	2594	1722	3124	-1.04079	3.74696386394799e-162	Down	8.46824356870854e-163	Gas6	GO:0044424//intracellular part;GO:0044421//extracellular region part	GO:0030295//protein kinase activator activity;GO:0046872//metal ion binding;GO:0005102//signaling receptor binding;GO:0005262//calcium channel activity;GO:0004869//cysteine-type endopeptidase inhibitor activity;GO:0005543//phospholipid binding	GO:0006351//transcription, DNA-templated;GO:0002407//dendritic cell chemotaxis;GO:0032692//negative regulation of interleukin-1 production;GO:0006816//calcium ion transport;GO:0006611//protein export from nucleus;GO:0034351//negative regulation of glial cell apoptotic process;GO:0006909//phagocytosis;GO:0031214//biomineral tissue development;GO:0070848//response to growth factor;GO:0001960//negat…	K05464//growth arrest-specific 6	gi|145301603|ref|NP_062394.2|//growth arrest-specific protein 6 precursor [Mus musculus]	growth arrest specific 6
101197	2776	858	1033	-1.63231	6.95726295484049e-162	Down	1.5755246719299e-162	Zfp956	GO:0044464//cell part	GO:0046914//transition metal ion binding	GO:0006351//transcription, DNA-templated	K09228//KRAB domain-containing zinc finger protein	gi|242332561|ref|NP_849229.2|//uncharacterized protein LOC101197 [Mus musculus]	zinc finger protein 956
381823	3284	39	1399	3.26467516155235	1.12797082966168e-160	Up	2.56976282336073e-161	Apold1	NA	NA	GO:0030856//regulation of epithelial cell differentiation;GO:0001775//cell activation;GO:0006950//response to stress	K14777//ATP-dependent RNA helicase DDX47/RRP3 [EC:3.6.4.13];K14480//apolipoprotein L	gi|158186728|ref|NP_001103384.1|//apolipoprotein L domain-containing protein 1 [Mus musculus]	apolipoprotein L domain containing 1
22228	1583	925	1187	-1.54031	1.8569188903669e-160	Down	4.23890905484687e-161	Ucp2	GO:0019866//organelle inner membrane;GO:0031224//intrinsic component of membrane;GO:0005740//mitochondrial envelope	NA	GO:0006915//apoptotic process;GO:0044703//multi-organism reproductive process;GO:0031100//animal organ regeneration;GO:0033993//response to lipid;GO:0032868//response to insulin;GO:0035773//insulin secretion involved in cellular response to glucose stimulus;GO:0009267//cellular response to starvation	K15103//solute carrier family 25 (mitochondrial uncoupling protein), member 8/9	gi|344252924|gb|EGW09028.1|//Mitochondrial uncoupling protein 2 [Cricetulus griseus]	uncoupling protein 2 (mitochondrial, proton carrier)
22059	1783	640	594	-2.00771	2.07538942193995e-160	Down	4.74706339304764e-161	Trp53	NA	NA	NA	K04451//tumor protein p53	gi|2961247|gb|AAC05704.1|//tumor suppressor p53 [Mus musculus];gi|148678558|gb|EDL10505.1|//transformation related protein 53, isoform CRA_a, partial [Mus musculus]	transformation related protein 53
15901	934	766	6025	1.07544207732958	2.23053485986513e-160	Up	5.11207243552655e-161	Id1	GO:0043231//intracellular membrane-bounded organelle	GO:0005515//protein binding;GO:0001071	GO:0007178//transmembrane receptor protein serine/threonine kinase signaling pathway;GO:0012501//programmed cell death;GO:0001885//endothelial cell development;GO:0051100//negative regulation of binding;GO:0001649//osteoblast differentiation;GO:0031647//regulation of protein stability;GO:0009887//animal organ morphogenesis;GO:0044259;GO:0009636//response to toxic substance;GO:0006366//transcripti…	K04680//DNA-binding protein inhibitor ID1	gi|194091|gb|AAA37879.1|//helix-loop-helix protein (Id), partial [Mus musculus]	inhibitor of DNA binding 1
70012	3878	930	1203	-1.52877	1.45279137983876e-159	Down	3.33620001442854e-160	Cep85	GO:0005815//microtubule organizing center;GO:0031981//nuclear lumen	NA	NA	K16766//centrosomal protein CEP85	gi|160333470|ref|NP_653110.3|//centrosomal protein of 85 kDa [Mus musculus]	centrosomal protein 85
23794	8104	1023	1414	-1.43313	1.90106324969665e-159	Down	4.37425936930913e-160	Adamts5	GO:0031981//nuclear lumen;GO:0031012//extracellular matrix	GO:0046914//transition metal ion binding;GO:0004175//endopeptidase activity	GO:0019538//protein metabolic process;GO:0007166//cell surface receptor signaling pathway	K08620//a disintegrin and metalloproteinase with thrombospondin motifs 5 [EC:3.4.24.-]	gi|125490361|ref|NP_035912.2|//A disintegrin and metalloproteinase with thrombospondin motifs 5 precursor [Mus musculus]	a disintegrin-like and metallopeptidase (reprolysin type) with thrombospondin type 1 motif, 5 (aggrecanase-2)
67074	9291	1098	1589	-1.36686	2.68530004756848e-159	Down	6.20317422788067e-160	Mon2	NA	NA	GO:0045184//establishment of protein localization;GO:0006810//transport	K18466//vacuolar protein sorting-associated protein 26;K18442//brefeldin A-inhibited guanine nucleotide-exchange protein	gi|148692491|gb|EDL24438.1|//MON2 homolog (yeast), isoform CRA_d, partial [Mus musculus];gi|28972582|dbj|BAC65707.1|//mKIAA1040 protein [Mus musculus]	MON2 homolog, regulator of endosome to Golgi trafficking
70834	7127	1760	3250	-1.01524	3.92605861661134e-159	Down	9.08724023043096e-160	Spag9	GO:0044444//cytoplasmic part	GO:0051019//mitogen-activated protein kinase binding;GO:0008092//cytoskeletal protein binding	GO:0016192//vesicle-mediated transport;GO:0000187//activation of MAPK activity;GO:0030182//neuron differentiation;GO:0032091//negative regulation of protein binding;GO:0016477//cell migration;GO:0051259//protein complex oligomerization;GO:0042692//muscle cell differentiation	K20317//c-Jun-amino-terminal kinase-interacting protein 4	gi|70887772|ref|NP_081845.2|//C-Jun-amino-terminal kinase-interacting protein 4 isoform 1 [Mus musculus];gi|50510507|dbj|BAD32239.1|//mKIAA0516 protein [Mus musculus];gi|312836823|ref|NP_001186133.1|//C-Jun-amino-terminal kinase-interacting protein 4 isoform 6 [Mus musculus]	sperm associated antigen 9
68693	5726	1475	2514	-1.13083	5.79399004118386e-159	Down	1.3437094392253e-159	Hnrnpul2	GO:0043231//intracellular membrane-bounded organelle	NA	NA	K12888//heterogeneous nuclear ribonucleoprotein U	gi|124487099|ref|NP_001074665.1|//heterogeneous nuclear ribonucleoprotein U-like protein 2 [Mus musculus]	heterogeneous nuclear ribonucleoprotein U-like 2
107503	1753	1791	3339	-1.00145	2.48486390286816e-158	Down	5.77405551136037e-159	Atf5	GO:0043231//intracellular membrane-bounded organelle	NA	GO:0006351//transcription, DNA-templated;GO:0048468//cell development;GO:0021988//olfactory lobe development;GO:0048523//negative regulation of cellular process;GO:0048699//generation of neurons	K09044//activating transcription factor 5	gi|13507624|ref|NP_109618.1|//cyclic AMP-dependent transcription factor ATF-5 [Mus musculus]	activating transcription factor 5
16169	1524	797	923	-1.68835	7.88631346560862e-158	Down	1.83612161803687e-158	Il15ra	GO:0031224//intrinsic component of membrane;GO:0043231//intracellular membrane-bounded organelle;GO:0016020//membrane	NA	GO:0001779//natural killer cell differentiation;GO:0010975//regulation of neuron projection development	K05074//interleukin 15 receptor alpha	gi|148676077|gb|EDL08024.1|//interleukin 15 receptor, alpha chain, isoform CRA_e, partial [Mus musculus];gi|148676076|gb|EDL08023.1|//interleukin 15 receptor, alpha chain, isoform CRA_d, partial [Mus musculus];gi|6680409|ref|NP_032384.1|//interleukin-15 receptor subunit alpha isoform 1 precursor [Mus musculus];gi|148676081|gb|EDL08028.1|//interleukin 15 receptor, alpha chain, isoform CRA_i, parti…	interleukin 15 receptor, alpha chain
12509	1747	1047	1483	-1.39785	3.4437921327545e-157	Down	8.04928854705618e-158	Cd59a	GO:0044421//extracellular region part;GO:0009986//cell surface;GO:0043209//myelin sheath;GO:0046658//anchored component of plasma membrane	NA	GO:0001525//angiogenesis;GO:0001905//activation of membrane attack complex;GO:0006915//apoptotic process;GO:0019835//cytolysis;GO:0042098//T cell proliferation;GO:0002673//regulation of acute inflammatory response;GO:0001818//negative regulation of cytokine production;GO:0002698//negative regulation of immune effector process;GO:0009968//negative regulation of signal transduction	K04008//CD59 antigen	gi|6671714|ref|NP_031678.1|//CD59A glycoprotein precursor [Mus musculus]	CD59a antigen
217351	8740	1161	1753	-1.30564	5.19990246258573e-157	Down	1.21775486687258e-157	Tnrc6c	NA	NA	NA	K18412//trinucleotide repeat-containing gene 6 protein	gi|74184652|dbj|BAE27937.1|//unnamed protein product [Mus musculus]	trinucleotide repeat containing 6C
110962	4046	723	777	-1.79618	3.98522962922779e-156	Down	9.44166356890491e-157	Mbd6	NA	NA	NA	K03652//DNA-3-methyladenine glycosylase [EC:3.2.2.21]	gi|70778938|ref|NP_149063.2|//methyl-CpG-binding domain protein 6 [Mus musculus]	methyl-CpG binding domain protein 6
17354	4940	662.84	658.77	-1.90899	1.73988798843232e-155	Down	4.13790414786883e-156	Mllt10	NA	GO:0046872//metal ion binding	GO:0006366//transcription by RNA polymerase II	K11348//bromodomain and PHD finger-containing protein 1;K05175//gamma-aminobutyric acid receptor subunit alpha	gi|568912202|ref|XP_006497440.1|//PREDICTED: protein AF-10 isoform X7 [Mus musculus];gi|60360158|dbj|BAD90298.1|//mKIAA4140 protein [Mus musculus];gi|47271507|ref|NP_034934.2|//protein AF-10 isoform 1 [Mus musculus]	myeloid/lymphoid or mixed-lineage leukemia; translocated to, 10
19365	1688	596	533	-2.06128	1.24633594061048e-154	Down	2.96977709563968e-155	Rad52	GO:0043231//intracellular membrane-bounded organelle	NA	GO:0033554//cellular response to stress;GO:0006259//DNA metabolic process	K10873//DNA repair and recombination protein RAD52	gi|148667208|gb|EDK99624.1|//RAD52 homolog (S. cerevisiae), isoform CRA_d, partial [Mus musculus];gi|148667210|gb|EDK99626.1|//RAD52 homolog (S. cerevisiae), isoform CRA_f, partial [Mus musculus];gi|148667209|gb|EDK99625.1|//RAD52 homolog (S. cerevisiae), isoform CRA_e, partial [Mus musculus]	RAD52 homolog, DNA repair protein
237943	6844	800	946	-1.65826	1.80301641025501e-154	Down	4.30443773893764e-155	Gpatch8	NA	GO:0046872//metal ion binding	NA	NA	gi|226958329|ref|NP_001152964.1|//G patch domain-containing protein 8 [Mus musculus]	G patch domain containing 8
83383	2113	412	216	-2.83172	1.84992366567624e-154	Down	4.42483417685683e-155	Tfap4	GO:0043234;GO:0043231//intracellular membrane-bounded organelle	GO:0042802//identical protein binding;GO:0000981//DNA-binding transcription factor activity, RNA polymerase II-specific;GO:0044212//transcription regulatory region DNA binding;GO:0019899//enzyme binding	GO:0006351//transcription, DNA-templated;GO:0008283//cell proliferation;GO:0030330//DNA damage response, signal transduction by p53 class mediator;GO:0000084//mitotic S phase;GO:0007050//cell cycle arrest;GO:0051100//negative regulation of binding;GO:0065003//protein-containing complex assembly;GO:0006915//apoptotic process;GO:0071385//cellular response to glucocorticoid stimulus;GO:0032897//nega…	K09108//transcription factor AP-4	gi|655889180|ref|XP_008247816.1|//PREDICTED: LOW QUALITY PROTEIN: transcription factor AP-4 [Oryctolagus cuniculus]	transcription factor AP4
11910	1981	81	1737	2.52242916907562	4.12890239037239e-154	Up	9.89470108167119e-155	Atf3	NA	NA	NA	K09032//activating transcription factor 3	NA	activating transcription factor 3
22041	2332	679	697	-1.86236	4.45930733224359e-154	Down	1.07067774278739e-154	Trf	NA	NA	NA	K14736//transferrin	NA	transferrin
399548	4244	329	3461	1.49492658568005	5.3630741911299e-154	Up	1.29011054316254e-154	Scn4b	NA	NA	NA	K04848//voltage-gated sodium channel type IV beta	NA	sodium channel, type IV, beta
100039796	2816	202.14	2639.67	1.80682797527537	5.3997524842761e-154	Up	1.30138911535581e-154	Tgtp2	NA	GO:0032550//purine ribonucleoside binding	GO:0035456//response to interferon-beta	K17072//interferon gamma inducible protein 47	gi|148701833|gb|EDL33780.1|//T-cell specific GTPase, isoform CRA_a, partial [Mus musculus]	T cell specific GTPase 2
18201	3518	1212	1897	-1.25377	6.31470885064998e-154	Down	1.52477337582256e-154	Nsmaf	GO:0044424//intracellular part	GO:0004871;GO:0016004//phospholipase activator activity;GO:0005488//binding	GO:0007154//cell communication;GO:0006665//sphingolipid metabolic process;GO:0044093//positive regulation of molecular function;GO:0012502//induction of programmed cell death	K18953//factor associated with neutral sphingomyelinase activation	gi|171906555|ref|NP_035075.2|//protein FAN [Mus musculus]	neutral sphingomyelinase (N-SMase) activation associated factor
14976	640	1463	2527	-1.11161	1.931472485035e-153	Down	4.67258925051242e-154	Pfdn6	GO:0043234;GO:0043231//intracellular membrane-bounded organelle	GO:0005515//protein binding	GO:0043623;GO:0006458//'de novo' protein folding	K04798//prefoldin beta subunit	gi|545838985|ref|XP_005665938.1|//PREDICTED: prefoldin subunit 6 isoform X1 [Sus scrofa]	prefoldin subunit 6
233871	3764	725	795	-1.76713	4.18225041230567e-153	Down	1.01366555505976e-153	Atxn2l	GO:0016604//nuclear body;GO:0035770//ribonucleoprotein granule	NA	GO:0033962//cytoplasmic mRNA processing body assembly	K19878//ELKS/RAB6-interacting/CAST family member 2;K05628//arginine-glutamic acid dipeptide repeats protein	gi|148685437|gb|EDL17384.1|//ataxin 2-like, isoform CRA_f, partial [Mus musculus]	ataxin 2-like
240667	3923	496	361	-2.35844	5.19186418358064e-152	Down	1.26545166106055e-152	Sec31b	NA	NA	NA	K14005//protein transport protein SEC31	gi|133504851|ref|NP_001028515.1|//protein transport protein Sec31B [Mus musculus]	Sec31 homolog B (S. cerevisiae)
16477	1840	109	1948	2.25949077055526	6.15735829282329e-152	Up	1.50357867943983e-152	Junb	GO:0031981//nuclear lumen	GO:0000976//transcription regulatory region sequence-specific DNA binding;GO:0043566;GO:0001071;GO:0046983//protein dimerization activity	GO:0051384//response to glucocorticoid;GO:0009314//response to radiation;GO:0001893//maternal placenta development;GO:0006351//transcription, DNA-templated;GO:0009605//response to external stimulus;GO:0048568//embryonic organ development;GO:0007049//cell cycle;GO:0001825//blastocyst formation;GO:0002573//myeloid leukocyte differentiation;GO:0046683//response to organophosphorus;GO:0051592//respon…	K09028//transcription factor jun-B	gi|625262091|ref|XP_007622475.1|//PREDICTED: LOW QUALITY PROTEIN: uncharacterized protein LOC103161432 [Cricetulus griseus]	jun B proto-oncogene
116904	6369	1712	3189	-1.00268	9.78617572288473e-152	Down	2.39860769420558e-152	Alpk3	GO:0043231//intracellular membrane-bounded organelle	GO:0004672//protein kinase activity;GO:0032550//purine ribonucleoside binding	GO:0044767;GO:0006464//cellular protein modification process;GO:0006796//phosphate-containing compound metabolic process	K08868//alpha-kinase	gi|117938324|ref|NP_473426.2|//alpha-protein kinase 3 [Mus musculus]	alpha-kinase 3
71918	4375	1359	2281	-1.15298	3.48664532567064e-151	Down	8.56167974833501e-152	Zcchc24	NA	GO:0097159//organic cyclic compound binding;GO:0046914//transition metal ion binding	GO:0042063//gliogenesis	NA	gi|160333288|ref|NP_001094903.1|//zinc finger CCHC domain-containing protein 24 [Mus musculus]	zinc finger, CCHC domain containing 24
66541	955	461	4222	1.29498505616767	4.03291609082758e-151	Up	9.92142145926256e-152	Immp1l	GO:0005743//mitochondrial inner membrane	GO:0070011//peptidase activity, acting on L-amino acid peptides	GO:0019538//protein metabolic process;GO:0006626//protein targeting to mitochondrion	K09647//mitochondrial inner membrane protease subunit 1 [EC:3.4.21.-]	gi|670988124|ref|XP_008685082.1|//PREDICTED: mitochondrial inner membrane protease subunit 1 isoform X1 [Ursus maritimus]	IMP1 inner mitochondrial membrane peptidase-like (S. cerevisiae)
381022	19827	804	972	-1.62634	4.96564974538734e-151	Down	1.22386303330614e-151	Kmt2d	NA	NA	NA	K09187//histone-lysine N-methyltransferase MLL2 [EC:2.1.1.43]	gi|359718904|ref|NP_001028448.3|//histone-lysine N-methyltransferase 2D [Mus musculus]	lysine (K)-specific methyltransferase 2D
23997	1563	310	3314	1.51813061519706	6.84376584879532e-151	Up	1.68986658863146e-151	Psmd13	GO:0044444//cytoplasmic part;GO:0031981//nuclear lumen;GO:0022624//proteasome accessory complex	NA	GO:0007126;GO:0051439;GO:0044772//mitotic cell cycle phase transition;GO:0016070//RNA metabolic process;GO:0006915//apoptotic process;GO:0051320//S phase;GO:0043161//proteasome-mediated ubiquitin-dependent protein catabolic process;GO:0030330//DNA damage response, signal transduction by p53 class mediator;GO:0042590//antigen processing and presentation of exogenous peptide antigen via MHC class I…	K03039//26S proteasome regulatory subunit N9	gi|6755210|ref|NP_036005.1|//26S proteasome non-ATPase regulatory subunit 13 [Mus musculus]	proteasome (prosome, macropain) 26S subunit, non-ATPase, 13
233977	5184	996	1406	-1.40272	2.07654160057124e-150	Down	5.13685117127372e-151	Ppfia1	NA	NA	NA	K20478//golgin subfamily B member 1	gi|189491857|ref|NP_001028491.1|//liprin-alpha-1 isoform B [Mus musculus];gi|304361734|ref|NP_001182015.1|//liprin-alpha-1 isoform A [Mus musculus]	protein tyrosine phosphatase, receptor type, f polypeptide (PTPRF), interacting protein (liprin), alpha 1
12659	2525	656	667	-1.87611	2.14776556611154e-150	Down	5.32280829582029e-151	Ovgp1	GO:0016023	GO:0004553//hydrolase activity, hydrolyzing O-glycosyl compounds	GO:0009566//fertilization;GO:0044238//primary metabolic process;GO:0006026//aminoglycan catabolic process	K17526//oviduct-specific glycoprotein	gi|33468849|ref|NP_031722.1|//oviduct-specific glycoprotein precursor [Mus musculus]	oviductal glycoprotein 1
13384	2860	822	1018	-1.59158	1.08922383052506e-149	Down	2.70437694355935e-150	Mpp3	GO:0044464//cell part;GO:0016021//integral component of membrane	GO:0019904//protein domain specific binding;GO:0016776//phosphotransferase activity, phosphate group as acceptor	GO:0006796//phosphate-containing compound metabolic process;GO:0007154//cell communication	K06091//MAGUK p55 subfamily member 5	gi|118026923|ref|NP_031889.2|//MAGUK p55 subfamily member 3 [Mus musculus]	membrane protein, palmitoylated 3 (MAGUK p55 subfamily member 3)
330836	3730	769	904	-1.66676	1.24318215183661e-149	Down	3.09228518835843e-150	Slc7a6	GO:0031224//intrinsic component of membrane	GO:0046943//carboxylic acid transmembrane transporter activity;GO:0015291//secondary active transmembrane transporter activity	GO:0046942//carboxylic acid transport	K13872//solute carrier family 7 (L-type amino acid transporter), member 6	gi|568957081|ref|XP_006531199.1|//PREDICTED: Y+L amino acid transporter 2 isoform X3 [Mus musculus]	solute carrier family 7 (cationic amino acid transporter, y+ system), member 6
15193	2292	957	1321	-1.43506	1.38529498612107e-149	Down	3.45207536308403e-150	Hdgfrp2	NA	NA	NA	K16641//hepatoma-derived growth factor	NA	hepatoma-derived growth factor, related protein 2
50932	4896	793	956	-1.63041	1.61003097533833e-149	Down	4.01942587023716e-150	Mink1	GO:0097060//synaptic membrane;GO:0043231//intracellular membrane-bounded organelle	GO:0030695//GTPase regulator activity;GO:0004672//protein kinase activity;GO:0032550//purine ribonucleoside binding	GO:0007267//cell-cell signaling;GO:0016358//dendrite development;GO:0010469//regulation of signaling receptor activity;GO:0016477//cell migration;GO:0030036//actin cytoskeleton organization;GO:0043383//negative T cell selection;GO:0006468//protein phosphorylation;GO:0007160//cell-matrix adhesion;GO:0007254//JNK cascade;GO:0016337	K04413//misshapen/NIK-related kinase [EC:2.7.11.1]	gi|114052104|ref|NP_001039429.1|//misshapen-like kinase 1 isoform 4 [Mus musculus];gi|114052416|ref|NP_795712.2|//misshapen-like kinase 1 isoform 2 [Mus musculus];gi|114052442|ref|NP_057922.2|//misshapen-like kinase 1 isoform 1 [Mus musculus];gi|114052522|ref|NP_001039424.1|//misshapen-like kinase 1 isoform 3 [Mus musculus]	misshapen-like kinase 1 (zebrafish)
18769	1060	575	4852	1.17684282253862	1.90013439553175e-149	Up	4.75230665050637e-150	Pkig	NA	NA	NA	K15985//cAMP-dependent protein kinase inhibitor alpha	NA	protein kinase inhibitor, gamma
14629	3442	551	469	-2.13257	2.3759630468198e-149	Down	5.95317608101485e-150	Gclc	GO:0044444//cytoplasmic part;GO:0043234	GO:0032550//purine ribonucleoside binding;GO:0046872//metal ion binding;GO:0016597//amino acid binding;GO:0046983//protein dimerization activity;GO:0016881//acid-amino acid ligase activity;GO:0048037//cofactor binding	GO:0003018//vascular process in circulatory system;GO:0042221//response to chemical;GO:0006351//transcription, DNA-templated;GO:0016567//protein ubiquitination;GO:0006950//response to stress;GO:0003254//regulation of membrane depolarization;GO:0006749//glutathione metabolic process;GO:0000096//sulfur amino acid metabolic process;GO:0009719//response to endogenous stimulus;GO:0009064//glutamine fa…	K11204//glutamate--cysteine ligase catalytic subunit [EC:6.3.2.2]	gi|33468897|ref|NP_034425.1|//glutamate--cysteine ligase catalytic subunit [Mus musculus]	glutamate-cysteine ligase, catalytic subunit
14376	3922	869	1127	-1.52504	1.06695704879236e-148	Down	2.67820281465705e-149	Ganab	GO:0043234;GO:0043231//intracellular membrane-bounded organelle	GO:0005488//binding;GO:0004558//alpha-1,4-glucosidase activity	GO:0006487//protein N-linked glycosylation	K05546//mannosyl-oligosaccharide alpha-1,3-glucosidase [EC:3.2.1.207]	gi|148701451|gb|EDL33398.1|//alpha glucosidase 2 alpha neutral subunit, isoform CRA_a, partial [Mus musculus];gi|6679891|ref|NP_032086.1|//neutral alpha-glucosidase AB isoform 1 [Mus musculus]	alpha glucosidase 2 alpha neutral subunit
18214	8306	878	1148	-1.51327	1.55281331738332e-148	Down	3.90482725386491e-149	Ddr2	GO:0031224//intrinsic component of membrane;GO:0044459//plasma membrane part	GO:0005515//protein binding;GO:0032550//purine ribonucleoside binding;GO:0004714//transmembrane receptor protein tyrosine kinase activity	GO:0001649//osteoblast differentiation;GO:0010715//regulation of extracellular matrix disassembly;GO:0001934//positive regulation of protein phosphorylation;GO:0044093//positive regulation of molecular function;GO:0022610//biological adhesion;GO:0009888//tissue development;GO:0007169//transmembrane receptor protein tyrosine kinase signaling pathway;GO:0008284//positive regulation of cell prolifer…	K05125//discoidin domain receptor family member 2 [EC:2.7.10.1]	gi|158508514|ref|NP_072075.2|//discoidin domain-containing receptor 2 precursor [Mus musculus]	discoidin domain receptor family, member 2
78618	6493	588	543	-2.01497	3.20584298959448e-148	Down	8.10540066069191e-149	Acap2	NA	GO:0046914//transition metal ion binding;GO:0008289//lipid binding;GO:0008047//enzyme activator activity	GO:0032012//regulation of ARF protein signal transduction;GO:0044763	K12489//Arf-GAP with coiled-coil, ANK repeat and PH domain-containing protein	gi|37359746|dbj|BAC97851.1|//mKIAA0041 protein [Mus musculus]	ArfGAP with coiled-coil, ankyrin repeat and PH domains 2
239510	6670	1204	1918	-1.22834	3.83734129413373e-148	Down	9.71948088184857e-149	Phf20l1	NA	GO:0046914//transition metal ion binding	NA	K18402//PHD finger protein 20	gi|124487195|ref|NP_001074878.1|//PHD finger protein 20-like protein 1 [Mus musculus]	PHD finger protein 20-like 1
29813	2320	517	413	-2.22413	1.09657811457078e-147	Down	2.78247467628165e-148	Zfp385a	GO:0043005//neuron projection;GO:0044297//cell body	GO:0003729//mRNA binding;GO:0046914//transition metal ion binding	GO:0045444//fat cell differentiation;GO:0048646//anatomical structure formation involved in morphogenesis;GO:0050878//regulation of body fluid levels;GO:0033363//secretory granule organization;GO:0008298//intracellular mRNA localization;GO:0044708;GO:0030219//megakaryocyte differentiation;GO:0002181//cytoplasmic translation	K10137//zinc finger, matrin type 3	gi|119360327|ref|NP_038894.2|//zinc finger protein 385A [Mus musculus]	zinc finger protein 385A
214239	4716	716	802	-1.73646	1.23864930557479e-147	Down	3.14860092635462e-148	A430105I19Rik	NA	NA	NA	NA	gi|74215754|dbj|BAE23419.1|//unnamed protein product [Mus musculus]	RIKEN cDNA A430105I19 gene
22221	3766	1022.85	1486.06	-1.36121	1.32827609279844e-147	Down	3.3824690426116e-148	Ubp1	GO:0043231//intracellular membrane-bounded organelle	GO:0003676//nucleic acid binding	GO:0006351//transcription, DNA-templated	K09275//transcription factor CP2 and related proteins	gi|134032032|ref|NP_001076788.1|//upstream-binding protein 1 isoform a [Mus musculus];gi|7305605|ref|NP_038727.1|//upstream-binding protein 1 isoform b [Mus musculus]	upstream binding protein 1
215445	3333	988	1415	-1.38188	6.54746122269721e-146	Down	1.68518200794074e-146	Rab11fip3	NA	NA	NA	K12485//Rab11 family-interacting protein 3/4	NA	RAB11 family interacting protein 3 (class II)
50783	953	346	3487	1.43303955438983	9.02217333363552e-146	Up	2.32622475407023e-146	Lsm4	NA	NA	NA	K12623//U6 snRNA-associated Sm-like protein LSm4	NA	LSM4 homolog, U6 small nuclear RNA and mRNA degradation associated
224903	3183	1067.94	1606.41	-1.31109	1.66952566419041e-145	Down	4.31219987531919e-146	Safb	GO:0031981//nuclear lumen	GO:0019900//kinase binding;GO:0044212//transcription regulatory region DNA binding	GO:0006397//mRNA processing;GO:0006366//transcription by RNA polymerase II;GO:0030518//intracellular steroid hormone receptor signaling pathway	K12888//heterogeneous nuclear ribonucleoprotein U;K12897//transformer-2 protein;K00753//glycoprotein 3-alpha-L-fucosyltransferase [EC:2.4.1.214];K05090//macrophage colony-stimulating factor 1 receptor [EC:2.7.10.1];K14573//nucleolar protein 4	gi|254028159|ref|NP_001156772.1|//scaffold attachment factor B1 [Mus musculus]	scaffold attachment factor B
71752	4551	1068	1612	-1.30616	1.12011900596642e-144	Down	2.90842401555123e-145	Gtf3c2	GO:0043231//intracellular membrane-bounded organelle	GO:0003676//nucleic acid binding	GO:0006351//transcription, DNA-templated	K15200//general transcription factor 3C polypeptide 2	gi|37359730|dbj|BAC97843.1|//mKIAA0011 protein [Mus musculus]	general transcription factor IIIC, polypeptide 2, beta
67122	2590	182	2423	1.8346811825025	1.81736568489127e-144	Up	4.73537517445146e-145	Nrarp	NA	NA	NA	K17566//protein phosphatase 1 regulatory subunit 27	NA	Notch-regulated ankyrin repeat protein
103135	4383	902	1226	-1.45734	2.37178422271655e-144	Down	6.190767809045e-145	Pan2	GO:0043231//intracellular membrane-bounded organelle;GO:0035770//ribonucleoprotein granule	GO:0097159//organic cyclic compound binding;GO:0000175//3'-5'-exoribonuclease activity;GO:0016790//thiolester hydrolase activity	GO:0000288//nuclear-transcribed mRNA catabolic process, deadenylation-dependent decay;GO:0019941//modification-dependent protein catabolic process	K12571//PAB-dependent poly(A)-specific ribonuclease subunit 2 [EC:3.1.13.4]	gi|148692608|gb|EDL24555.1|//ubiquitin specific peptidase 52, isoform CRA_a [Mus musculus];gi|356640190|ref|NP_001239256.1|//PAB-dependent poly(A)-specific ribonuclease subunit PAN2 isoform 3 [Mus musculus];gi|356640187|ref|NP_001239255.1|//PAB-dependent poly(A)-specific ribonuclease subunit PAN2 isoform 2 [Mus musculus]	PAN2 poly(A) specific ribonuclease subunit
18627	5845	848	1106	-1.51689	5.0060652614121e-144	Down	1.31122263575366e-144	Per2	GO:0043231//intracellular membrane-bounded organelle	GO:0005488//binding;GO:0060089//molecular transducer activity	GO:0048511//rhythmic process;GO:0006366//transcription by RNA polymerase II;GO:0007154//cell communication	K02633//period circadian protein 2	gi|28972163|dbj|BAC65535.1|//mKIAA0347 protein [Mus musculus]	period circadian clock 2
17248	7107	1500	2700	-1.05211	5.44971789609321e-144	Down	1.42990532113845e-144	Mdm4	GO:0043231//intracellular membrane-bounded organelle	GO:0046914//transition metal ion binding;GO:0005515//protein binding	GO:0006915//apoptotic process;GO:0031647//regulation of protein stability;GO:0009895//negative regulation of catabolic process;GO:0065003//protein-containing complex assembly;GO:0006366//transcription by RNA polymerase II;GO:0007050//cell cycle arrest;GO:0001666//response to hypoxia;GO:0008283//cell proliferation	K10127//protein Mdm4	gi|31543245|ref|NP_032601.2|//protein Mdm4 isoform 2 [Mus musculus];gi|723428419|ref|NP_001289730.1|//protein Mdm4 isoform 1 [Mus musculus]	transformed mouse 3T3 cell double minute 4
52331	1985	249	2863	1.62320715618112	8.63686156689324e-144	Up	2.27008042947748e-144	Stbd1	GO:0016021//integral component of membrane	GO:0030247//polysaccharide binding	GO:0003012//muscle system process	K14819//dual specificity phosphatase 12 [EC:3.1.3.16 3.1.3.48]	gi|30424697|ref|NP_780305.1|//starch-binding domain-containing protein 1 [Mus musculus]	starch binding domain 1
13591	5210	587	559	-1.97062	8.85407466217558e-144	Down	2.33119815697328e-144	Ebf1	GO:0043231//intracellular membrane-bounded organelle	GO:0003676//nucleic acid binding;GO:0043169//cation binding;GO:0019904//protein domain specific binding;GO:0001071	GO:0006351//transcription, DNA-templated;GO:0032502//developmental process	K09103//early B-cell factor	gi|595582326|ref|NP_001277639.1|//transcription factor COE1 isoform 3 [Mus musculus] ;gi|148701892|gb|EDL33839.1|//early B-cell factor 1, isoform CRA_c, partial [Mus musculus];gi|6681253|ref|NP_031923.1|//transcription factor COE1 isoform 2 [Mus musculus]	early B cell factor 1
15382	1864	1275	2127	-1.16178	1.12525586230106e-143	Down	2.96781431469995e-144	Hnrnpa1	GO:0005856//cytoskeleton;GO:0031981//nuclear lumen;GO:0005681//spliceosomal complex	GO:0043566;GO:0003723//RNA binding;GO:0036094//small molecule binding	GO:0000398//mRNA splicing, via spliceosome;GO:0006913//nucleocytoplasmic transport;GO:0050658//RNA transport	K12741//heterogeneous nuclear ribonucleoprotein A1/A3	gi|148671985|gb|EDL03932.1|//mCG15678, isoform CRA_c, partial [Mus musculus]	heterogeneous nuclear ribonucleoprotein A1
23989	3427	1264	2100	-1.16771	1.33990921003772e-143	Down	3.54004638170781e-144	Med24	GO:0043231//intracellular membrane-bounded organelle;GO:0043234	GO:0008080//N-acetyltransferase activity;GO:0003712//transcription coregulator activity;GO:0001076;GO:0008134//transcription factor binding	GO:0032502//developmental process;GO:0016570//histone modification;GO:0006366//transcription by RNA polymerase II;GO:0030518//intracellular steroid hormone receptor signaling pathway;GO:0051259//protein complex oligomerization	K15167//mediator of RNA polymerase II transcription subunit 24	gi|148684214|gb|EDL16161.1|//thyroid hormone receptor associated protein 4, isoform CRA_a, partial [Mus musculus]	mediator complex subunit 24
94230	4537	737	867	-1.66574	2.29128110630423e-143	Down	6.06399460316641e-144	Cpsf1	GO:0005849//mRNA cleavage factor complex	GO:0003729//mRNA binding	GO:0031124//mRNA 3'-end processing	K14401//cleavage and polyadenylation specificity factor subunit 1	gi|16751835|ref|NP_444423.1|//cleavage and polyadenylation specificity factor subunit 1 isoform 2 [Mus musculus];gi|255918233|ref|NP_001157645.1|//cleavage and polyadenylation specificity factor subunit 1 isoform 1 [Mus musculus]	cleavage and polyadenylation specific factor 1
192185	3002	1060	1608	-1.2989	2.16607171446562e-142	Down	5.74247130131174e-143	Nadk	GO:0044444//cytoplasmic part	GO:0032550//purine ribonucleoside binding;GO:0043169//cation binding;GO:0016301//kinase activity	GO:0006739//NADP metabolic process	K00858//NAD+ kinase [EC:2.7.1.23]	gi|564354392|ref|XP_006239575.1|//PREDICTED: NAD kinase isoform X2 [Rattus norvegicus];gi|532052057|ref|XP_005368781.1|//PREDICTED: NAD kinase [Microtus ochrogaster]	NAD kinase
236732	3204	1000	1466.78	-1.34745	3.75407318021779e-142	Down	9.98656304133183e-143	Rbm10	GO:0031981//nuclear lumen;GO:0043231//intracellular membrane-bounded organelle	GO:0046914//transition metal ion binding;GO:0003676//nucleic acid binding;GO:0036094//small molecule binding	GO:0008283//cell proliferation;GO:0006366//transcription by RNA polymerase II;GO:0048255//mRNA stabilization;GO:0010661//positive regulation of muscle cell apoptotic process	K13094//RNA-binding protein 5/10	gi|625284014|ref|XP_007633714.1|//PREDICTED: RNA-binding protein 10 isoform X5 [Cricetulus griseus];gi|625190261|ref|XP_007634676.1|//PREDICTED: RNA-binding protein 10 isoform X3 [Cricetulus griseus];gi|625284016|ref|XP_007633715.1|//PREDICTED: RNA-binding protein 10 isoform X6 [Cricetulus griseus]	RNA binding motif protein 10
68453	826	725	5584	1.04514317455721	4.34564377413917e-142	Up	1.15800167210011e-142	Gpihbp1	GO:0034358//plasma lipoprotein particle;GO:0009986//cell surface;GO:0046658//anchored component of plasma membrane	GO:0019899//enzyme binding;GO:0071813//lipoprotein particle binding;GO:0008565//protein transporter activity	GO:0010243//response to organonitrogen compound;GO:0055092//sterol homeostasis;GO:0034613//cellular protein localization;GO:0010986//positive regulation of lipoprotein particle clearance;GO:0031647//regulation of protein stability;GO:0016192//vesicle-mediated transport;GO:0051130//positive regulation of cellular component organization;GO:0055090//acylglycerol homeostasis;GO:0015918//sterol transp…	K20001//glycosylphosphatidylinositol-anchored high density lipoprotein-binding protein 1	gi|58037121|ref|NP_081006.1|//glycosylphosphatidylinositol-anchored high density lipoprotein-binding protein 1 precursor [Mus musculus]	GPI-anchored HDL-binding protein 1
93686	5909	1022	1521	-1.32648	7.98395518748196e-142	Down	2.13114814021102e-142	Rbfox2	GO:0031981//nuclear lumen;GO:0043231//intracellular membrane-bounded organelle	GO:0005515//protein binding;GO:0003723//RNA binding;GO:0003712//transcription coregulator activity	GO:0045646//regulation of erythrocyte differentiation;GO:0006351//transcription, DNA-templated;GO:0000380//alternative mRNA splicing, via spliceosome;GO:0021932//hindbrain radial glia guided cell migration;GO:0016358//dendrite development;GO:0050905//neuromuscular process;GO:0030518//intracellular steroid hormone receptor signaling pathway	K14946//RNA binding protein fox-1	gi|564360621|ref|XP_006241907.1|//PREDICTED: RNA binding protein fox-1 homolog 2 isoform X17 [Rattus norvegicus];gi|161016816|ref|NP_001104299.1|//RNA binding protein fox-1 homolog 2 isoform 5 [Mus musculus];gi|568993740|ref|XP_006521656.1|//PREDICTED: RNA binding protein fox-1 homolog 2 isoform X23 [Mus musculus];gi|556695364|ref|NP_001273348.1|//RNA binding protein fox-1 homolog 2 isoform 9 [Mu…	RNA binding protein, fox-1 homolog (C. elegans) 2
75296	3111	1055	1601	-1.29837	1.21651059045463e-141	Down	3.25274986597883e-142	Fgfr1op	GO:0005815//microtubule organizing center;GO:0044444//cytoplasmic part	GO:0042802//identical protein binding;GO:0004860//protein kinase inhibitor activity;GO:0019900//kinase binding	GO:0008283//cell proliferation;GO:0000226//microtubule cytoskeleton organization;GO:0006469//negative regulation of protein kinase activity;GO:0016477//cell migration;GO:0016049//cell growth	K16546//FGFR1 oncogene partner	gi|47777353|ref|NP_957682.1|//FGFR1 oncogene partner isoform 2 [Mus musculus] ;gi|308081845|ref|NP_001183975.1|//FGFR1 oncogene partner isoform 1 [Mus musculus]	Fgfr1 oncogene partner
19125	2283	807	1028	-1.5509	1.23791907303289e-141	Down	3.31562187754795e-142	Prodh	GO:0043231//intracellular membrane-bounded organelle;GO:0019866//organelle inner membrane	GO:0050660//flavin adenine dinucleotide binding;GO:0016645//oxidoreductase activity, acting on the CH-NH group of donors	GO:0006536//glutamate metabolic process;GO:0006560//proline metabolic process	K00318//proline dehydrogenase [EC:1.5.-.-]	gi|118601004|ref|NP_035302.2|//proline dehydrogenase 1, mitochondrial precursor [Mus musculus]	proline dehydrogenase
19885	2572	1380	2412	-1.09454	2.58054969560129e-141	Down	6.9234360670218e-142	Rorc	GO:0043231//intracellular membrane-bounded organelle;GO:0031981//nuclear lumen	GO:0038023//signaling receptor activity;GO:0046914//transition metal ion binding;GO:0000981//DNA-binding transcription factor activity, RNA polymerase II-specific;GO:0003677//DNA binding	GO:0006366//transcription by RNA polymerase II;GO:0006351//transcription, DNA-templated;GO:0042093//T-helper cell differentiation;GO:0006464//cellular protein modification process;GO:0009755//hormone-mediated signaling pathway	K08534//RAR-related orphan receptor gamma	gi|657188850|ref|NP_001280663.1|//nuclear receptor ROR-gamma isoform 2 [Mus musculus];gi|74202317|dbj|BAE23510.1|//unnamed protein product [Mus musculus];gi|188536040|ref|NP_035411.2|//nuclear receptor ROR-gamma isoform 1 [Mus musculus]	RAR-related orphan receptor gamma
68744	3953	813	1044	-1.53931	3.90633753862211e-141	Down	1.05159598981113e-141	Zfp740	NA	NA	NA	K09228//KRAB domain-containing zinc finger protein	gi|576067865|ref|NP_001276619.1|//zinc finger protein 740 isoform 1 [Mus musculus];gi|568993199|ref|XP_006521396.1|//PREDICTED: zinc finger protein 740 isoform X5 [Mus musculus];gi|755552078|ref|XP_011244023.1|//PREDICTED: zinc finger protein 740 isoform X6 [Mus musculus];gi|148672054|gb|EDL04001.1|//RIKEN cDNA 1110034O07, isoform CRA_d [Mus musculus]	zinc finger protein 740
240753	7085	623	642	-1.85676	5.76792236348577e-141	Down	1.55536222472465e-141	Plekha6	NA	GO:0008289//lipid binding	NA	K05076//interleukin 13 receptor alpha-1;K18441//cytohesin;K17536//connector enhancer of kinase suppressor of Ras 2	gi|148707707|gb|EDL39654.1|//pleckstrin homology domain containing, family A member 6, isoform CRA_a, partial [Mus musculus];gi|50510733|dbj|BAD32352.1|//mKIAA0969 protein [Mus musculus]	pleckstrin homology domain containing, family A member 6
68235	3655	859	1149	-1.48045	8.77619279094714e-141	Down	2.37055506293607e-141	Mturn	NA	NA	NA	K08051//pleckstrin homology domain containing family A member 8	gi|576583474|ref|NP_001276670.1|//maturin isoform b [Mus musculus] ;gi|576583435|ref|NP_001276669.1|//maturin isoform a [Mus musculus]	maturin, neural progenitor differentiation regulator homolog (Xenopus)
12262	1063	728	867	-1.64801	1.60446619917182e-139	Down	4.34844798579729e-140	C1qc	NA	NA	NA	K03988//complement C1q subcomponent subunit C	NA	complement component 1, q subcomponent, C chain
74322	2537	813	1053	-1.52692	1.71991825372052e-139	Down	4.66916890232817e-140	Cxxc1	GO:0035097//histone methyltransferase complex;GO:0016604//nuclear body;GO:0034399//nuclear periphery	GO:0043565//sequence-specific DNA binding;GO:0018024//histone-lysine N-methyltransferase activity;GO:0046914//transition metal ion binding	GO:0006351//transcription, DNA-templated;GO:0034968//histone lysine methylation	K14960//COMPASS component SPP1	gi|18390325|ref|NP_083144.1|//CXXC-type zinc finger protein 1 [Mus musculus]	CXXC finger 1 (PHD domain)
268721	5997	947	1360	-1.37793	2.45736805638286e-139	Down	6.68234417098651e-140	Zswim8	NA	GO:0046914//transition metal ion binding	NA	NA	gi|355390255|ref|NP_001239011.1|//zinc finger SWIM domain-containing protein 8 isoform 3 [Mus musculus];gi|355390253|ref|NP_001239010.1|//zinc finger SWIM domain-containing protein 8 isoform 2 [Mus musculus];gi|124430709|ref|NP_082272.1|//zinc finger SWIM domain-containing protein 8 isoform 1 [Mus musculus]	zinc finger SWIM-type containing 8
215280	4451	710	830	-1.67481	3.07307660136598e-139	Down	8.37062055889133e-140	Wipf1	GO:0005856//cytoskeleton	NA	GO:0044763	K19475//WAS/WASL-interacting protein	gi|23346579|ref|NP_694778.1|//WAS/WASL-interacting protein family member 1 [Mus musculus]	WAS/WASL interacting protein family, member 1
98758	2214	1492	2725	-1.03109	1.23451185880077e-138	Down	3.36824725116318e-139	Hnrnpf	GO:0031981//nuclear lumen;GO:0005681//spliceosomal complex	GO:0008134//transcription factor binding;GO:0036094//small molecule binding;GO:0003723//RNA binding	GO:0000377//RNA splicing, via transesterification reactions with bulged adenosine as nucleophile	K12898//heterogeneous nuclear ribonucleoprotein F/H	gi|26345420|dbj|BAC36361.1|//unnamed protein product [Mus musculus]	heterogeneous nuclear ribonucleoprotein F
13106	1759	259.96	43.14	-4.49129	3.8315082869804e-138	Down	1.05061725403814e-138	Cyp2e1	NA	NA	NA	K07415//cytochrome P450 family 2 subfamily E polypeptide 1 [EC:1.14.13.-]	NA	cytochrome P450, family 2, subfamily e, polypeptide 1
71985	3621	575	558.99	-1.94084	4.1442362317609e-138	Down	1.1382532248891e-138	Acad10	GO:0043231//intracellular membrane-bounded organelle	GO:0016491//oxidoreductase activity;GO:0016740//transferase activity;GO:0000166//nucleotide binding	GO:0044710	K11729//acyl-CoA dehydrogenase family member 10	gi|156255157|ref|NP_082313.2|//acyl-CoA dehydrogenase family member 10 [Mus musculus]	acyl-Coenzyme A dehydrogenase family, member 10
230103	3660	1045	1602	-1.28373	6.69026124665064e-138	Down	1.84058508703032e-138	Npr2	GO:0031224//intrinsic component of membrane	GO:0016829//lyase activity;GO:0042277//peptide binding;GO:0001653//peptide receptor activity;GO:0005515//protein binding;GO:0032550//purine ribonucleoside binding;GO:0009975//cyclase activity;GO:0016301//kinase activity	GO:0071345//cellular response to cytokine stimulus;GO:0001501//skeletal system development;GO:0009152//purine ribonucleotide biosynthetic process;GO:0007167//enzyme linked receptor protein signaling pathway;GO:0006464//cellular protein modification process	K12324//atrial natriuretic peptide receptor B [EC:4.6.1.2]	gi|743715094|ref|XP_010951157.1|//PREDICTED: LOW QUALITY PROTEIN: atrial natriuretic peptide receptor 2 [Camelus bactrianus]	natriuretic peptide receptor 2
72739	2600	851	1149	-1.46696	1.2668233138284e-137	Down	3.49097001801467e-138	Zkscan3	GO:0043231//intracellular membrane-bounded organelle	GO:0003676//nucleic acid binding;GO:0046914//transition metal ion binding;GO:0001071	GO:0006914//autophagy;GO:0006351//transcription, DNA-templated;GO:0048585//negative regulation of response to stimulus;GO:0007033//vacuole organization;GO:0044764//multi-organism cellular process	K09229//KRAB and SCAN domains-containing zinc finger protein	gi|224809350|ref|NP_076174.3|//zinc finger protein with KRAB and SCAN domains 3 [Mus musculus]	zinc finger with KRAB and SCAN domains 3
53609	2207	576	563	-1.93304	1.284336465543e-137	Down	3.54507111785132e-138	Clasrp	NA	NA	NA	K13168//splicing factor, arginine/serine-rich 16	gi|729738579|ref|XP_010565466.1|//PREDICTED: CLK4-associating serine/arginine rich protein isoform X1 [Haliaeetus leucocephalus];gi|148691219|gb|EDL23166.1|//mCG130050, isoform CRA_f, partial [Mus musculus];gi|568946205|ref|XP_006540256.1|//PREDICTED: CLK4-associating serine/arginine rich protein isoform X4 [Mus musculus];gi|148691220|gb|EDL23167.1|//mCG130050, isoform CRA_g, partial [Mus musculu…	CLK4-associating serine/arginine rich protein
26457	2795	757	941	-1.5862	2.41994701693141e-137	Down	6.69062800870934e-138	Slc27a1	GO:0031982//vesicle;GO:0031224//intrinsic component of membrane;GO:0043231//intracellular membrane-bounded organelle;GO:0044459//plasma membrane part;GO:0019866//organelle inner membrane	GO:0042802//identical protein binding;GO:0015645//fatty acid ligase activity;GO:0005319//lipid transporter activity	GO:0046473//phosphatidic acid metabolic process;GO:0006655//phosphatidylglycerol biosynthetic process;GO:0045860//positive regulation of protein kinase activity;GO:0006658//phosphatidylserine metabolic process;GO:0019221//cytokine-mediated signaling pathway;GO:0031649//heat generation;GO:0006950//response to stress;GO:0015908//fatty acid transport;GO:0043434//response to peptide hormone;GO:004633…	K08745//solute carrier family 27 (fatty acid transporter), member 1/4 [EC:6.2.1.-]	gi|568955457|ref|XP_006509733.1|//PREDICTED: long-chain fatty acid transport protein 1 isoform X2 [Mus musculus]	solute carrier family 27 (fatty acid transporter), member 1
19041	6277	515	448	-2.10118	3.71292087593998e-137	Down	1.02991877875453e-137	Ppl	GO:0043232//intracellular non-membrane-bounded organelle;GO:0019898//extrinsic component of membrane;GO:0043231//intracellular membrane-bounded organelle	NA	GO:0030216//keratinocyte differentiation	K10386//periplakin	gi|112421039|ref|NP_032935.2|//periplakin [Mus musculus]	periplakin
68565	864	409	3772	1.3050540609832	7.87053906834576e-137	Up	2.18677014875807e-137	Mrps18a	GO:0000314//organellar small ribosomal subunit;GO:0043231//intracellular membrane-bounded organelle	GO:0005198//structural molecule activity	GO:0010467//gene expression	K02963//small subunit ribosomal protein S18	gi|17505206|ref|NP_081044.1|//28S ribosomal protein S18a, mitochondrial precursor [Mus musculus]	mitochondrial ribosomal protein S18A
109136	2843	787	1010	-1.54018	8.55736003411119e-137	Down	2.38148951674797e-137	Mmaa	GO:0043231//intracellular membrane-bounded organelle	GO:0016462//pyrophosphatase activity;GO:0032550//purine ribonucleoside binding	NA	K07588//LAO/AO transport system kinase [EC:2.7.-.-]	gi|31541923|ref|NP_598584.2|//methylmalonic aciduria type A homolog, mitochondrial precursor [Mus musculus]	methylmalonic aciduria (cobalamin deficiency) type A
170707	5766	950	1384	-1.35726	1.25181228056377e-136	Down	3.48945120549953e-137	Usp48	GO:0097060//synaptic membrane;GO:0031981//nuclear lumen;GO:0044425//membrane part	GO:0016790//thiolester hydrolase activity;GO:0070011//peptidase activity, acting on L-amino acid peptides	GO:0019941//modification-dependent protein catabolic process	K11858//ubiquitin carboxyl-terminal hydrolase 48 [EC:3.4.19.12]	gi|755509333|ref|XP_011248503.1|//PREDICTED: ubiquitin carboxyl-terminal hydrolase 48 isoform X4 [Mus musculus]	ubiquitin specific peptidase 48
233908	1845	912	1296	-1.39314	1.74359384833952e-136	Down	4.86823065462091e-137	Fus	GO:0043231//intracellular membrane-bounded organelle	GO:0005488//binding	NA	K13098//RNA-binding protein FUS	gi|148685673|gb|EDL17620.1|//fusion, derived from t(12;16) malignant liposarcoma (human), isoform CRA_f, partial [Mus musculus]	fused in sarcoma
19280	5618	1002	1509	-1.30939	2.26865900208179e-136	Down	6.34456405010711e-137	Ptprs	GO:0031224//intrinsic component of membrane;GO:0016021//integral component of membrane	GO:0004725//protein tyrosine phosphatase activity;GO:0005488//binding;GO:0004721//phosphoprotein phosphatase activity	GO:0006470//protein dephosphorylation;GO:0021543//pallium development;GO:0022037//metencephalon development;GO:0022610//biological adhesion	K06778//receptor-type tyrosine-protein phosphatase S [EC:3.1.3.48]	gi|356995864|ref|NP_001239384.1|//receptor-type tyrosine-protein phosphatase S isoform 3 precursor [Mus musculus];gi|356995860|ref|NP_001239382.1|//receptor-type tyrosine-protein phosphatase S isoform 2 precursor [Mus musculus];gi|158711690|ref|NP_035348.2|//receptor-type tyrosine-protein phosphatase S isoform 1 precursor [Mus musculus]	protein tyrosine phosphatase, receptor type, S
18432	4215	1413	2540	-1.05404	3.74554618863544e-136	Down	1.05089123189479e-136	Mybbp1a	GO:0031074//nucleocytoplasmic transport complex;GO:0031981//nuclear lumen	GO:0003677//DNA binding;GO:0005515//protein binding;GO:0034061//DNA polymerase activity;GO:0046914//transition metal ion binding	GO:0006351//transcription, DNA-templated;GO:0022900//electron transport chain;GO:0051169//nuclear transport;GO:0009267//cellular response to starvation;GO:0072331//signal transduction by p53 class mediator;GO:0007050//cell cycle arrest	K02331//DNA polymerase phi [EC:2.7.7.7]	gi|31982724|ref|NP_058056.2|//myb-binding protein 1A [Mus musculus]	MYB binding protein (P160) 1a
12227	3083	184	2366	1.78456953553262	6.34316455386195e-136	Up	1.78259178415388e-136	Btg2	NA	GO:0005488//binding	GO:0006366//transcription by RNA polymerase II;GO:0003002//regionalization;GO:0043066//negative regulation of apoptotic process;GO:0030030//cell projection organization;GO:0008285//negative regulation of cell proliferation;GO:0007612//learning;GO:0009628//response to abiotic stimulus;GO:0009605//response to external stimulus;GO:0000289//nuclear-transcribed mRNA poly(A) tail shortening;GO:0021953/…	K14443//protein Tob/BTG	gi|913492365|ref|XP_005348427.2|//PREDICTED: protein BTG2 [Microtus ochrogaster]	B cell translocation gene 2, anti-proliferative
14545	3954	792	1027	-1.52524	1.00962902622806e-135	Down	2.84190740928516e-136	Gdap1	GO:0031306//intrinsic component of mitochondrial outer membrane	NA	GO:0006605//protein targeting;GO:0033993//response to lipid;GO:0007005//mitochondrion organization	K00799//glutathione S-transferase [EC:2.5.1.18]	gi|74143411|dbj|BAE28787.1|//unnamed protein product [Mus musculus]	ganglioside-induced differentiation-associated-protein 1
73046	1002	451	4000	1.24869779465656	1.75759691520716e-135	Up	4.95528250077071e-136	Glrx5	NA	NA	NA	K07390//monothiol glutaredoxin	NA	glutaredoxin 5
12651	1768	905	1288	-1.39096	3.89155421386331e-135	Down	1.10247456622436e-135	Chkb	GO:0044444//cytoplasmic part;GO:0044424//intracellular part	GO:0016301//kinase activity;GO:0032550//purine ribonucleoside binding	GO:0046337//phosphatidylethanolamine metabolic process;GO:0048513//animal organ development;GO:0006656//phosphatidylcholine biosynthetic process	K14156//choline/ethanolamine kinase [EC:2.7.1.32 2.7.1.82]	gi|514444514|ref|XP_004999767.1|//PREDICTED: choline/ethanolamine kinase isoform X1 [Cavia porcellus];gi|6671748|ref|NP_031718.1|//choline/ethanolamine kinase [Mus musculus]	choline kinase beta
73744	3221	707	846	-1.64116	9.23579660662115e-135	Down	2.62069450068176e-135	Man2c1	GO:0043231//intracellular membrane-bounded organelle	GO:0046914//transition metal ion binding;GO:0015923//mannosidase activity	GO:0019318//hexose metabolic process	K01191//alpha-mannosidase [EC:3.2.1.24]	gi|30794150|ref|NP_082912.1|//alpha-mannosidase 2C1 [Mus musculus]	mannosidase, alpha, class 2C, member 1
66921	3003	897	1272	-1.39618	1.03479789129701e-134	Down	2.94098628945842e-135	Prpf38b	NA	NA	NA	K12850//pre-mRNA-splicing factor 38B	gi|73959951|ref|XP_854693.1|//PREDICTED: pre-mRNA-splicing factor 38B [Canis lupus familiaris]	PRP38 pre-mRNA processing factor 38 (yeast) domain containing B
654812	2062	436	315	-2.36908	1.45166204590113e-134	Down	4.13235194907571e-135	Angptl7	NA	NA	NA	K05466//angiopoietin 2;K05467//angiopoietin 4;K10104//ficolin	gi|564306469|ref|XP_006225684.1|//PREDICTED: angiopoietin-related protein 7 [Rattus norvegicus]	angiopoietin-like 7
17926	2093	1361	2420	-1.06976	2.23870555563134e-134	Down	6.38295768507237e-135	Myoc	NA	NA	NA	K04593//adhesion G protein-coupled receptor L2	NA	myocilin
14248	4068	1387	2490	-1.05592	4.54077761686446e-134	Down	1.29672332908311e-134	Flii	NA	NA	NA	K03178//ubiquitin-activating enzyme E1 [EC:6.2.1.45];K05761//villin 1;K05768//gelsolin	NA	flightless I actin binding protein
226976	4715	1019	1566	-1.28017	5.98819224322763e-134	Down	1.71278885077634e-134	Kansl3	GO:0043231//intracellular membrane-bounded organelle	NA	GO:0043967//histone H4 acetylation	K16719//regulatory NSL complex subunit 3	gi|887239940|ref|NP_001297442.1|//KAT8 regulatory NSL complex subunit 3 isoform 1 [Mus musculus]	KAT8 regulatory NSL complex subunit 3
67382	5276	617	662	-1.79854	9.23863072120804e-134	Down	2.64670541030863e-134	Brd3	NA	GO:0042393//histone binding	GO:0006366//transcription by RNA polymerase II;GO:0006351//transcription, DNA-templated	K11721//bromodomain-containing protein 3	gi|148676419|gb|EDL08366.1|//bromodomain containing 3, isoform CRA_b, partial [Mus musculus];gi|165972335|ref|NP_001107046.1|//bromodomain-containing protein 3 isoform 1 [Mus musculus]	bromodomain containing 3
246198	7271	1223	2075	-1.13742	2.34551122585633e-133	Down	6.73014347305301e-134	Mllt6	NA	NA	NA	K05175//gamma-aminobutyric acid receptor subunit alpha;K11348//bromodomain and PHD finger-containing protein 1	gi|118130868|ref|NP_647472.2|//protein AF-17 [Mus musculus]	myeloid/lymphoid or mixed-lineage leukemia; translocated to, 6
15441	4682	1427	2601	-1.03402	2.71700476778513e-133	Down	7.80845166446036e-134	Hp1bp3	NA	NA	NA	K11275//histone H1/5	NA	heterochromatin protein 1, binding protein 3
104859	7793	820	1105	-1.46975	4.69332867393234e-133	Down	1.35095886792386e-133	Tecpr2	NA	NA	NA	K20191//Hermansky-Pudlak syndrome 5 protein	gi|37359890|dbj|BAC97923.1|//mKIAA0297 protein [Mus musculus];gi|124486690|ref|NP_001074526.1|//tectonin beta-propeller repeat-containing protein 2 isoform 1 [Mus musculus]	tectonin beta-propeller repeat containing 2
226432	6236	796	1053	-1.49644	1.1503224648187e-132	Down	3.31639541958307e-133	Ipo9	GO:0005635//nuclear envelope	GO:0017016//Ras GTPase binding;GO:0022892	GO:0006886//intracellular protein transport	K20224//importin-9	gi|112734861|ref|NP_722469.1|//importin-9 [Mus musculus]	importin 9
52469	718	472	4083	1.21266793611316	4.09590441037158e-132	Up	1.18457994496243e-132	Coa3	GO:0031304//intrinsic component of mitochondrial inner membrane	NA	GO:0010822//positive regulation of mitochondrion organization;GO:0008535//respiratory chain complex IV assembly	K18175//cytochrome c oxidase assembly factor 3, animal type	gi|21311867|ref|NP_080894.1|//cytochrome c oxidase assembly factor 3 homolog, mitochondrial [Mus musculus]	cytochrome C oxidase assembly factor 3
211499	2923	1224	2091	-1.12751	1.26137053118539e-131	Down	3.6537561585253e-132	Tmem87a	NA	NA	NA	NA	gi|160333204|ref|NP_001103966.1|//transmembrane protein 87A isoform 2 [Mus musculus];gi|160333201|ref|NP_776095.2|//transmembrane protein 87A isoform 1 [Mus musculus];gi|160333208|ref|NP_001103967.1|//transmembrane protein 87A isoform 3 [Mus musculus]	transmembrane protein 87A
18636	1636	522	485	-2.00617	4.62950347064856e-131	Down	1.34521815427895e-131	Cfp	NA	NA	NA	K15412//complement factor properdin	NA	complement factor properdin
207785	4126	639	721	-1.72592	7.36232226611819e-131	Down	2.14265498238259e-131	Csrnp2	GO:0043231//intracellular membrane-bounded organelle	GO:0001071;GO:0019899//enzyme binding	GO:0010921//regulation of phosphatase activity;GO:0012501//programmed cell death;GO:0006366//transcription by RNA polymerase II	K17494//cysteine/serine-rich nuclear protein	gi|23510287|ref|NP_700456.1|//cysteine/serine-rich nuclear protein 2 [Mus musculus]	cysteine-serine-rich nuclear protein 2
76130	2623	1000	1543	-1.27436	1.43605158167495e-130	Down	4.18586788223553e-131	Las1l	GO:0044665//MLL1/2 complex	NA	GO:0042254//ribosome biogenesis	K16912//ribosomal biogenesis protein LAS1	gi|71979675|ref|NP_690035.2|//ribosomal biogenesis protein LAS1L [Mus musculus]	LAS1-like (S. cerevisiae)
18419	10043	265	66	-3.90556	1.46569488405946e-130	Down	4.27893852952376e-131	Otog	GO:0016020//membrane;GO:0044444//cytoplasmic part;GO:0031012//extracellular matrix	GO:0004553//hydrolase activity, hydrolyzing O-glycosyl compounds	GO:0007626//locomotory behavior;GO:0050954//sensory perception of mechanical stimulus;GO:0019566//arabinose metabolic process;GO:0022610//biological adhesion;GO:0007599//hemostasis	K03900//von Willebrand factor	gi|190358487|ref|NP_038652.2|//otogelin precursor [Mus musculus]	otogelin
53861	2616	1095	1776	-1.2024	1.68639405794282e-130	Down	4.93091463161555e-131	Zranb2	GO:0043231//intracellular membrane-bounded organelle	GO:0046914//transition metal ion binding	GO:0006396//RNA processing	K13098//RNA-binding protein FUS;K14651//transcription initiation factor TFIID subunit 15	gi|116283961|gb|AAH51187.1|//Zranb2 protein [Mus musculus]	zinc finger, RAN-binding domain containing 2
21810	2678	783	1039	-1.49199	5.82034673494439e-130	Down	1.70448103133048e-130	Tgfbi	GO:0031988;GO:0005578	GO:0005488//binding	GO:0022610//biological adhesion;GO:0043062//extracellular structure organization	K19519//transforming growth factor-beta-induced protein	gi|6678321|ref|NP_033395.1|//transforming growth factor-beta-induced protein ig-h3 precursor [Mus musculus]	transforming growth factor, beta induced
13427	2542	1155	1930	-1.15939	6.55550179401359e-130	Down	1.92275125149999e-130	Dync1i2	GO:0005815//microtubule organizing center;GO:0030286//dynein complex	GO:0005515//protein binding	GO:0051234//establishment of localization;GO:0006928//movement of cell or subcellular component	K10415//dynein intermediate chain, cytosolic	gi|311893378|ref|NP_001185803.1|//cytoplasmic dynein 1 intermediate chain 2 isoform 3 [Mus musculus];gi|311893380|ref|NP_001185804.1|//cytoplasmic dynein 1 intermediate chain 2 isoform 4 [Mus musculus];gi|6753658|ref|NP_034194.1|//cytoplasmic dynein 1 intermediate chain 2 isoform 5 [Mus musculus];gi|311893376|ref|NP_001185802.1|//cytoplasmic dynein 1 intermediate chain 2 isoform 2 [Mus musculus];…	dynein cytoplasmic 1 intermediate chain 2
105689	15269	1223	2104	-1.11739	1.19309542345835e-129	Down	3.50481537467153e-130	Mycbp2	NA	NA	NA	K10693//E3 ubiquitin-protein ligase MYCBP2 [EC:2.3.2.27]	gi|127141012|ref|NP_997098.2|//E3 ubiquitin-protein ligase MYCBP2 [Mus musculus]	MYC binding protein 2
327655	5559	775.5	1024.2	-1.4988	1.35460087469746e-129	Down	3.98541067621482e-130	Ppip5k1	GO:0044444//cytoplasmic part	GO:0000828//inositol hexakisphosphate kinase activity;GO:0016791//phosphatase activity;GO:0032550//purine ribonucleoside binding	GO:0019751//polyol metabolic process;GO:0006796//phosphate-containing compound metabolic process	K13024//inositol-hexakisphosphate/diphosphoinositol-pentakisphosphate 1-kinase [EC:2.7.4.24]	gi|28972185|dbj|BAC65546.1|//mKIAA0377 protein [Mus musculus]	diphosphoinositol pentakisphosphate kinase 1
56811	3705	359	203	-2.72261	1.56859120169964e-129	Down	4.6292636838768e-130	Dkk2	NA	NA	NA	K02165//dickkopf	NA	dickkopf WNT signaling pathway inhibitor 2
67298	5697	753.04	976.99	-1.52449	4.79229428738477e-129	Down	1.41867173332648e-129	Gprasp1	GO:0043231//intracellular membrane-bounded organelle	GO:0005488//binding	NA	K15176//RNA polymerase-associated protein CTR9;K04574//neurofilament heavy polypeptide	gi|26006165|dbj|BAC41425.1|//mKIAA0443 protein [Mus musculus]	G protein-coupled receptor associated sorting protein 1
76156	4048	565	579	-1.86479	9.26803586672156e-129	Down	2.7562772572051e-129	Fam131b	NA	NA	NA	K03260//translation initiation factor 4G	gi|164519055|ref|NP_083804.3|//protein FAM131B isoform a [Mus musculus];gi|568943124|ref|XP_006506793.1|//PREDICTED: protein FAM131B isoform X1 [Mus musculus];gi|164519059|ref|NP_001106798.1|//protein FAM131B isoform b [Mus musculus]	family with sequence similarity 131, member B
320541	6333	548.92	548.13	-1.90218	1.7255133728637e-128	Down	5.13945510794681e-129	Slc35e2	GO:0031224//intrinsic component of membrane	NA	NA	K15284//solute carrier family 35, member E2	gi|28893193|ref|NP_796160.1|//solute carrier family 35 member E2 [Mus musculus]	solute carrier family 35, member E2
50794	6396	1272	2240	-1.0837	2.39397082402915e-128	Down	7.1413470662992e-129	Klf13	NA	GO:0003676//nucleic acid binding	GO:0030218//erythrocyte differentiation;GO:0008283//cell proliferation;GO:0006366//transcription by RNA polymerase II	K09208//krueppel-like factor 9/13/14/16	gi|31981130|ref|NP_067341.2|//Krueppel-like factor 13 [Mus musculus]	Kruppel-like factor 13
70772	1441	871	1251	-1.37777	2.75771050615476e-128	Down	8.23894285694964e-129	Ggnbp1	GO:0005740//mitochondrial envelope;GO:0016020//membrane	GO:0005488//binding	GO:0048869//cellular developmental process;GO:0048232//male gamete generation;GO:0007005//mitochondrion organization	K11835//ubiquitin carboxyl-terminal hydrolase 4/11 [EC:3.4.19.12]	gi|353523860|ref|NP_001238810.1|//gametogenetin-binding protein 1 isoform b [Mus musculus];gi|157278590|ref|NP_081820.2|//gametogenetin-binding protein 1 isoform a [Mus musculus]	gametogenetin binding protein 1
214162	16439	749	976	-1.51819	1.35229121657358e-127	Down	4.05240730253801e-128	Kmt2a	NA	NA	NA	K09186//histone-lysine N-methyltransferase MLL1 [EC:2.1.1.43]	gi|124486682|ref|NP_001074518.1|//histone-lysine N-methyltransferase 2A [Mus musculus]	lysine (K)-specific methyltransferase 2A
230676	10958	649	758	-1.67612	1.39684709468226e-127	Down	4.19227971668265e-128	Szt2	GO:0042579//microbody	NA	GO:0007399//nervous system development	NA	gi|253314408|ref|NP_937813.3|//protein SZT2 [Mus musculus]	seizure threshold 2
229595	3938	541	540	-1.90277	1.02555982835631e-126	Down	3.10127368294364e-127	Adamtsl4	GO:0005578	GO:0019899//enzyme binding;GO:0004175//endopeptidase activity	GO:0043062//extracellular structure organization;GO:0006915//apoptotic process	K08632//a disintegrin and metalloproteinase with thrombospondin motifs 18 [EC:3.4.24.-]	gi|30089697|ref|NP_659148.2|//ADAMTS-like protein 4 precursor [Mus musculus]	ADAMTS-like 4
54127	328	692	5212	1.01289027418126	3.50477373143996e-126	Up	1.064618221501e-126	Rps28	GO:0015935//small ribosomal subunit	GO:0005198//structural molecule activity	GO:0042254//ribosome biogenesis;GO:0006412//translation;GO:0000956//nuclear-transcribed mRNA catabolic process;GO:0019080//viral gene expression;GO:0006613//cotranslational protein targeting to membrane	K02979//small subunit ribosomal protein S28e	gi|470602254|ref|XP_004312818.1|//PREDICTED: 40S ribosomal protein S28 [Tursiops truncatus]	ribosomal protein S28
66314	3547	1286	2297	-1.06324	7.7977846145364e-126	Down	2.37931094765845e-126	Tpd52l2	GO:0044444//cytoplasmic part	GO:0042802//identical protein binding	NA	NA	gi|31560247|ref|NP_079758.2|//tumor protein D54 isoform b [Mus musculus];gi|600971647|ref|NP_001278131.1|//tumor protein D54 isoform e [Mus musculus];gi|600971667|ref|NP_001278130.1|//tumor protein D54 isoform d [Mus musculus];gi|600971654|ref|NP_001278126.1|//tumor protein D54 isoform a [Mus musculus];gi|148675473|gb|EDL07420.1|//tumor protein D52-like 2, isoform CRA_b [Mus musculus];gi|60198359…	tumor protein D52-like 2
16969	5373	674	821	-1.61547	1.00461301926156e-125	Down	3.06990914543766e-126	Zbtb7a	GO:0043231//intracellular membrane-bounded organelle	GO:0019899//enzyme binding;GO:0001071;GO:0046872//metal ion binding;GO:0003676//nucleic acid binding	GO:0002761//regulation of myeloid leukocyte differentiation;GO:0006366//transcription by RNA polymerase II;GO:0001501//skeletal system development	K10494//zinc finger and BTB domain-containing protein 7	gi|568966793|ref|XP_006513342.1|//PREDICTED: zinc finger and BTB domain-containing protein 7A isoform X2 [Mus musculus]	zinc finger and BTB domain containing 7a
13430	3505	1245.28	2194.26	-1.08284	1.56478272992183e-125	Down	4.78879841769857e-126	Dnm2	GO:0030139//endocytic vesicle;GO:0032991//protein-containing complex;GO:0044327//dendritic spine head;GO:0015630//microtubule cytoskeleton;GO:0097060//synaptic membrane;GO:0012505//endomembrane system	GO:0017111//nucleoside-triphosphatase activity;GO:0019900//kinase binding;GO:0032550//purine ribonucleoside binding;GO:0008289//lipid binding	GO:0009154//purine ribonucleotide catabolic process;GO:0015031//protein transport;GO:0006898//receptor-mediated endocytosis	K01528//dynamin GTPase [EC:3.6.5.5]	gi|148693248|gb|EDL25195.1|//mCG14048, isoform CRA_d [Mus musculus];gi|359751399|ref|NP_001240823.1|//dynamin-2 isoform 4 [Mus musculus] ;gi|87299637|ref|NP_001034609.1|//dynamin-2 isoform 2 [Mus musculus]	dynamin 2
217335	5404	604	674	-1.7419	2.20943448324119e-125	Down	6.78175893428472e-126	Fbf1	GO:0043232//intracellular non-membrane-bounded organelle	GO:0005488//binding	GO:0030010//establishment of cell polarity;GO:0007043//cell-cell junction assembly	K16471//Fas-binding factor 1	gi|144922653|ref|NP_766159.3|//fas-binding factor 1 [Mus musculus]	Fas (TNFRSF6) binding factor 1
213895	4305	747	985	-1.50109	3.49624804957999e-125	Down	1.07474734402629e-125	Bms1	NA	NA	NA	K14569//ribosome biogenesis protein BMS1	NA	BMS1, ribosome biogenesis factor
246694	4729	655	785	-1.63891	9.49313906726455e-125	Down	2.92682653913037e-125	Hps5	NA	NA	NA	K20191//Hermansky-Pudlak syndrome 5 protein	NA	Hermansky-Pudlak syndrome 5
56220	4620	638	750	-1.66677	1.78795696753987e-124	Down	5.52057461101645e-125	Zfp386	GO:0044464//cell part	GO:0046914//transition metal ion binding;GO:0097159//organic cyclic compound binding	GO:0048232//male gamete generation;GO:0045892//negative regulation of transcription, DNA-templated	K09228//KRAB domain-containing zinc finger protein	gi|60360596|dbj|BAD90318.1|//mKIAA4205 protein [Mus musculus];gi|62526050|ref|NP_062511.2|//zinc finger protein 386 (Kruppel-like) isoform b [Mus musculus]	zinc finger protein 386 (Kruppel-like)
223435	11521	599	668	-1.74281	1.89135941230565e-124	Down	5.85704585906623e-125	Trio	NA	NA	NA	K08810//triple functional domain protein [EC:2.7.11.1]	gi|145587082|ref|NP_001074771.1|//triple functional domain protein [Mus musculus]	triple functional domain (PTPRF interacting)
16784	2355	1383	2565	-1.00895	3.35998019754159e-124	Down	1.04355386042324e-124	Lamp2	GO:0005764//lysosome;GO:0030667//secretory granule membrane;GO:0031224//intrinsic component of membrane;GO:0030666//endocytic vesicle membrane;GO:0005770//late endosome	NA	NA	K06528//lysosomal-associated membrane protein 1/2	gi|594190997|ref|NP_001277414.1|//lysosome-associated membrane glycoprotein 2 isoform 3 precursor [Mus musculus];gi|31543108|ref|NP_034815.2|//lysosome-associated membrane glycoprotein 2 isoform 2 precursor [Mus musculus];gi|63054837|ref|NP_001017959.1|//lysosome-associated membrane glycoprotein 2 isoform 1 precursor [Mus musculus]	lysosomal-associated membrane protein 2
114332	2607	334	179	-2.79999	3.60421106285316e-124	Down	1.12104685484515e-124	Lyve1	GO:0044464//cell part;GO:0031224//intrinsic component of membrane	GO:0005539//glycosaminoglycan binding	GO:0006026//aminoglycan catabolic process;GO:0051234//establishment of localization;GO:0022610//biological adhesion;GO:0007154//cell communication	K19012//lymphatic vessel endothelial hyaluronan receptor 1	gi|31560771|ref|NP_444477.2|//lymphatic vessel endothelial hyaluronic acid receptor 1 precursor [Mus musculus]	lymphatic vessel endothelial hyaluronan receptor 1
233490	5263	652	782	-1.63781	4.51618965842295e-124	Down	1.40881424776257e-124	Crebzf	NA	NA	NA	NA	NA	CREB/ATF bZIP transcription factor
13601	1900	989	1563	-1.23983	8.29708383473362e-124	Down	2.59580081233592e-124	Ecm1	GO:0044421//extracellular region part;GO:0031012//extracellular matrix	GO:0005126//cytokine receptor binding;GO:0060089//molecular transducer activity;GO:0019899//enzyme binding	GO:0051346//negative regulation of hydrolase activity;GO:0001935//endothelial cell proliferation;GO:0042092//type 2 immune response;GO:0007249//I-kappaB kinase/NF-kappaB signaling;GO:0001525//angiogenesis;GO:0006366//transcription by RNA polymerase II;GO:0001959//regulation of cytokine-mediated signaling pathway;GO:0072678//T cell migration;GO:0006952//defense response;GO:0030279//negative regula…	NA	gi|358030288|ref|NP_001239582.1|//extracellular matrix protein 1 isoform 2 precursor [Mus musculus];gi|170295832|ref|NP_031925.2|//extracellular matrix protein 1 isoform 1 precursor [Mus musculus]	extracellular matrix protein 1
17250	5959	929	1420	-1.28796	1.97781554248815e-123	Down	6.19672830314352e-124	Abcc1	GO:0016021//integral component of membrane;GO:0031981//nuclear lumen;GO:0044459//plasma membrane part	GO:0071997//glutathione S-conjugate-transporting ATPase activity;GO:0042887//amide transmembrane transporter activity;GO:0032550//purine ribonucleoside binding;GO:0015245//fatty acid transmembrane transporter activity	GO:0006935//chemotaxis;GO:0015909//long-chain fatty acid transport;GO:0016477//cell migration;GO:0009154//purine ribonucleotide catabolic process;GO:0060548//negative regulation of cell death;GO:0006950//response to stress;GO:0003333//amino acid transmembrane transport;GO:0015695//organic cation transport;GO:0015914//phospholipid transport;GO:0015893//drug transport	K05665//ATP-binding cassette, subfamily C (CFTR/MRP), member 1 [EC:7.6.2.3]	gi|6678848|ref|NP_032602.1|//multidrug resistance-associated protein 1 [Mus musculus]	ATP-binding cassette, sub-family C (CFTR/MRP), member 1
18628	5998	758	1020	-1.4718	2.14749726521263e-123	Down	6.73812646285825e-124	Per3	NA	NA	NA	K02633//period circadian protein 2	NA	period circadian clock 3
67772	8190	806	1130	-1.41263	2.24085980989671e-123	Down	7.04125677990754e-124	Chd8	GO:0044665//MLL1/2 complex	GO:0019904//protein domain specific binding;GO:0004386//helicase activity;GO:0042623//ATPase activity, coupled;GO:0003676//nucleic acid binding;GO:0042393//histone binding;GO:0032550//purine ribonucleoside binding	GO:0006338//chromatin remodeling;GO:0016055//Wnt signaling pathway;GO:0043009//chordate embryonic development;GO:0032392//DNA geometric change;GO:0006915//apoptotic process;GO:0006383//transcription by RNA polymerase III;GO:0006366//transcription by RNA polymerase II	K04494//chromodomain helicase DNA binding protein 8 [EC:3.6.4.12]	gi|119392064|ref|NP_963999.2|//chromodomain-helicase-DNA-binding protein 8 [Mus musculus]	chromodomain helicase DNA binding protein 8
18823	3368	456	391	-2.12197	3.56800659501586e-123	Down	1.12601082689251e-123	Plp1	GO:0044464//cell part;GO:0016021//integral component of membrane	GO:0005488//binding;GO:0005198//structural molecule activity	GO:0010467//gene expression;GO:0001676//long-chain fatty acid metabolic process;GO:0007267//cell-cell signaling;GO:0021700//developmental maturation;GO:0014003//oligodendrocyte development;GO:0007166//cell surface receptor signaling pathway;GO:0008366//axon ensheathment	K17271//myelin proteolipid protein	gi|521027133|gb|EPQ08921.1|//Myelin proteolipid protein [Myotis brandtii];gi|504157280|ref|XP_004590217.1|//PREDICTED: myelin proteolipid protein isoform X1 [Ochotona princeps];gi|41349501|ref|NP_955772.1|//myelin proteolipid protein isoform 2 [Homo sapiens]	proteolipid protein (myelin) 1
19704	4630	913	1387	-1.29682	1.29096248428033e-122	Down	4.07995970442779e-123	Upf1	GO:0044427//chromosomal part;GO:0005681//spliceosomal complex;GO:0043234;GO:0044444//cytoplasmic part;GO:0035770//ribonucleoprotein granule	GO:0032550//purine ribonucleoside binding;GO:0046914//transition metal ion binding;GO:0003676//nucleic acid binding;GO:0003724//RNA helicase activity	GO:0006405//RNA export from nucleus;GO:0006415//translational termination;GO:0007549//dosage compensation;GO:0000956//nuclear-transcribed mRNA catabolic process;GO:0006259//DNA metabolic process	K14326//regulator of nonsense transcripts 1 [EC:3.6.4.-]	gi|12836885|gb|AAK08652.1|AF182947_1//nonsense mRNA reducing factor 1 NORF1 [Mus musculus];gi|148696866|gb|EDL28813.1|//UPF1 regulator of nonsense transcripts homolog (yeast), isoform CRA_a, partial [Mus musculus]	UPF1 regulator of nonsense transcripts homolog (yeast)
223455	6236	642	4902	1.03262241499439	1.45059372374799e-122	Up	4.59105484793435e-123	2026-03-06	GO:0031227//intrinsic component of endoplasmic reticulum membrane	GO:0044390//ubiquitin-like protein conjugating enzyme binding;GO:0046914//transition metal ion binding;GO:0019787//ubiquitin-like protein transferase activity	GO:0000209//protein polyubiquitination	K10661//E3 ubiquitin-protein ligase MARCH6 [EC:2.3.2.27]	gi|71043942|ref|NP_766194.2|//E3 ubiquitin-protein ligase MARCH6 [Mus musculus]	membrane-associated ring finger (C3HC4) 6
21854	917	429	3736	1.22234203545996	1.47669284640536e-122	Up	4.68037225932034e-123	Timm17a	GO:0031304//intrinsic component of mitochondrial inner membrane	GO:0005515//protein binding	GO:0006605//protein targeting;GO:0019538//protein metabolic process	K17795//mitochondrial import inner membrane translocase subunit TIM17	gi|33468943|ref|NP_035720.1|//mitochondrial import inner membrane translocase subunit Tim17-A [Mus musculus]	translocase of inner mitochondrial membrane 17a
11512	6038	831	1194	-1.37722	2.04990606805201e-122	Down	6.506490966296e-123	Adcy6	GO:0005902//microvillus;GO:0043231//intracellular membrane-bounded organelle;GO:0031224//intrinsic component of membrane;GO:0005886//plasma membrane	GO:0004016//adenylate cyclase activity;GO:0043169//cation binding;GO:0032550//purine ribonucleoside binding;GO:0019900//kinase binding	GO:0034695//response to prostaglandin E;GO:0045762//positive regulation of adenylate cyclase activity;GO:0071407//cellular response to organic cyclic compound;GO:0007186//G protein-coupled receptor signaling pathway	K08046//adenylate cyclase 6 [EC:4.6.1.1]	gi|86604721|ref|NP_031431.2|//adenylate cyclase type 6 [Mus musculus]	adenylate cyclase 6
68667	4245	798	1118	-1.41364	2.65968572444099e-122	Down	8.45405259771678e-123	Trpm4	GO:0043231//intracellular membrane-bounded organelle;GO:0031224//intrinsic component of membrane	GO:0032550//purine ribonucleoside binding;GO:0005515//protein binding;GO:0005261//cation channel activity	GO:0002369//T cell cytokine production;GO:0030595//leukocyte chemotaxis;GO:0008283//cell proliferation;GO:0006816//calcium ion transport;GO:0030177//positive regulation of Wnt signaling pathway;GO:0006873//cellular ion homeostasis;GO:0032446//protein modification by small protein conjugation;GO:0034220//ion transmembrane transport	K04979//transient receptor potential cation channel subfamily M member 4	gi|148690890|gb|EDL22837.1|//transient receptor potential cation channel, subfamily M, member 4, isoform CRA_c, partial [Mus musculus]	transient receptor potential cation channel, subfamily M, member 4
109828	2709	278	102	-3.34662	3.38892306980516e-122	Down	1.08028208933524e-122	C7	NA	NA	NA	K03996//complement component 7	NA	complement component 7
235036	1671	615	714	-1.68477	7.08020110478428e-122	Down	2.26660425713462e-122	Ppan	GO:0043231//intracellular membrane-bounded organelle	NA	NA	K14859//ribosome biogenesis protein SSF1/2	gi|255683374|ref|NP_663585.2|//suppressor of SWI4 1 homolog [Mus musculus]	peter pan homolog (Drosophila)
13429	3791	447	380	-2.13438	1.16264218945918e-121	Down	3.73257228428015e-122	Dnm1	GO:0043231//intracellular membrane-bounded organelle;GO:0043234;GO:0015630//microtubule cytoskeleton;GO:0016020//membrane	GO:0005515//protein binding;GO:0032550//purine ribonucleoside binding;GO:0017111//nucleoside-triphosphatase activity;GO:0008289//lipid binding	GO:0009154//purine ribonucleotide catabolic process;GO:0006996//organelle organization;GO:0006898//receptor-mediated endocytosis	K01528//dynamin GTPase [EC:3.6.5.5]	gi|60360130|dbj|BAD90284.1|//mKIAA4093 protein [Mus musculus];gi|116063570|ref|NP_034195.2|//dynamin-1 isoform 1 [Mus musculus];gi|32172431|sp|P39053.2|DYN1_MOUSE//RecName: Full=Dynamin-1	dynamin 1
18949	3469	699	900	-1.53547	3.50567098151875e-121	Down	1.12706253891675e-121	Pnn	GO:0043234;GO:0016604//nuclear body;GO:0005911//cell-cell junction;GO:0016020//membrane;GO:0005681//spliceosomal complex	NA	GO:0007155//cell adhesion;GO:0000377//RNA splicing, via transesterification reactions with bulged adenosine as nucleophile	K13114//pinin	gi|148704736|gb|EDL36683.1|//pinin, partial [Mus musculus]	pinin
192187	7995	875	1306	-1.3223	3.97329019253605e-121	Down	1.27920748066841e-121	Stab1	GO:0016021//integral component of membrane;GO:0044424//intracellular part	GO:0005539//glycosaminoglycan binding;GO:0038024//cargo receptor activity;GO:0071813//lipoprotein particle binding	GO:0007154//cell communication;GO:0022610//biological adhesion;GO:0001525//angiogenesis;GO:0006952//defense response	K19020//stabilin-1	gi|154240684|ref|NP_619613.2|//stabilin-1 precursor [Mus musculus]	stabilin 1
17691	4512	106	1695	2.09904623671036	5.01302438777623e-121	Up	1.6162312516592e-121	Sik1	GO:0043231//intracellular membrane-bounded organelle;GO:0044444//cytoplasmic part	GO:0046872//metal ion binding;GO:0019900//kinase binding;GO:0032550//purine ribonucleoside binding;GO:0004672//protein kinase activity;GO:0003713//transcription coactivator activity	GO:0006094//gluconeogenesis;GO:0010866//regulation of triglyceride biosynthetic process;GO:0035556//intracellular signal transduction;GO:0014902//myotube differentiation;GO:0035051//cardiocyte differentiation;GO:0043065//positive regulation of apoptotic process;GO:0006468//protein phosphorylation;GO:0000278//mitotic cell cycle;GO:0006814//sodium ion transport;GO:0043433//negative regulation of DN…	K19008//serine/threonine-protein kinase SIK1 [EC:2.7.11.1]	gi|110815830|ref|NP_034961.2|//serine/threonine-protein kinase SIK1 [Mus musculus]	salt inducible kinase 1
68118	1230	418	3656	1.22858835622704	6.29336109112703e-121	Up	2.03188183136261e-121	Atg101	GO:0044444//cytoplasmic part	GO:0005515//protein binding	GO:0007033//vacuole organization;GO:0044248//cellular catabolic process	K19730//autophagy-related protein 101	gi|402794103|ref|NP_001007660.2|//autophagy-related protein 101 isoform 1 [Rattus norvegicus]	autophagy related 101
69188	7258	574.75	635.89	-1.75426	1.42626984209844e-120	Down	4.61784275550148e-121	Kmt2e	NA	NA	NA	K09189//histone-lysine N-methyltransferase MLL5 [EC:2.1.1.43]	gi|262527254|ref|NP_081260.1|//histone-lysine N-methyltransferase 2E [Mus musculus]	lysine (K)-specific methyltransferase 2E
75965	5173	717	946.46	-1.49953	4.66667157151374e-120	Down	1.51941954004407e-120	Zdhhc20	GO:0031224//intrinsic component of membrane	GO:0046914//transition metal ion binding;GO:0016740//transferase activity	NA	K20028//palmitoyltransferase ZDHHC2/15/20 [EC:2.3.1.225]	gi|568989006|ref|XP_006519720.1|//PREDICTED: probable palmitoyltransferase ZDHHC20 isoform X1 [Mus musculus]	zinc finger, DHHC domain containing 20
223701	4128	823	1191	-1.36689	6.76232844697076e-120	Down	2.20789366003882e-120	Mkl1	GO:0031981//nuclear lumen	GO:0097159//organic cyclic compound binding;GO:0001071;GO:0003779//actin binding;GO:0003712//transcription coregulator activity;GO:0030275//LRR domain binding	GO:0006915//apoptotic process;GO:0042692//muscle cell differentiation;GO:0006366//transcription by RNA polymerase II	NA	gi|148672641|gb|EDL04588.1|//MKL (megakaryoblastic leukemia)/myocardin-like 1, partial [Mus musculus];gi|127138894|ref|NP_694629.2|//MKL/myocardin-like protein 1 isoform 1 [Mus musculus]	MKL (megakaryoblastic leukemia)/myocardin-like 1
231148	3605	931	1451	-1.25991	1.3722033341232e-119	Down	4.4989501643285e-120	Ablim2	GO:0031981//nuclear lumen;GO:0043292//contractile fiber;GO:0005856//cytoskeleton	GO:0008092//cytoskeletal protein binding;GO:0046914//transition metal ion binding	GO:0006366//transcription by RNA polymerase II;GO:0006996//organelle organization	K07520//actin-binding LIM protein	gi|295148106|ref|NP_001171171.1|//actin-binding LIM protein 2 isoform 6 [Mus musculus];gi|295148098|ref|NP_001171167.1|//actin-binding LIM protein 2 isoform 1 [Mus musculus];gi|66773171|ref|NP_808346.3|//actin-binding LIM protein 2 isoform 3 [Mus musculus];gi|295148104|ref|NP_001171170.1|//actin-binding LIM protein 2 isoform 5 [Mus musculus];gi|295148102|ref|NP_001171169.1|//actin-binding LIM pro…	actin-binding LIM protein 2
12793	1484	332	3144	1.34324320416153	1.72710401519727e-119	Up	5.67039272777739e-120	Cnih1	NA	NA	NA	K20368//protein cornichon	NA	cornichon family AMPA receptor auxiliary protein 1
18806	3703	821	1189	-1.36581	1.81130842567298e-119	Down	5.95508756895091e-120	Pld2	GO:0044459//plasma membrane part;GO:0005903//brush border;GO:0031252//cell leading edge;GO:0043231//intracellular membrane-bounded organelle	GO:0004620//phospholipase activity;GO:0005543//phospholipid binding;GO:0019901//protein kinase binding	GO:0009725//response to hormone;GO:0009967//positive regulation of signal transduction;GO:0007155//cell adhesion;GO:0006644//phospholipid metabolic process;GO:0016477//cell migration;GO:0033008//positive regulation of mast cell activation involved in immune response;GO:0002029//desensitization of G protein-coupled receptor signaling pathway;GO:0030030//cell projection organization;GO:0006898//rec…	K01115//phospholipase D1/2 [EC:3.1.4.4]	gi|755537662|ref|XP_011247100.1|//PREDICTED: phospholipase D2 isoform X5 [Mus musculus];gi|699045644|ref|NP_001289404.1|//phospholipase D2 isoform 1 [Mus musculus];gi|6679379|ref|NP_032902.1|//phospholipase D2 isoform 2 [Mus musculus]	phospholipase D2
74155	3034	613	4709	1.0413588768586	1.96459695026125e-119	Up	6.46799207672704e-120	Errfi1	GO:0009898//cytoplasmic side of plasma membrane;GO:0044444//cytoplasmic part;GO:0043231//intracellular membrane-bounded organelle	GO:0019900//kinase binding	GO:0001933//negative regulation of protein phosphorylation;GO:0030216//keratinocyte differentiation;GO:0030324//lung development;GO:0043588//skin development;GO:0001944//vasculature development;GO:0007176//regulation of epidermal growth factor-activated receptor activity	K08886//activated CDC42 kinase 1 [EC:2.7.10.2 2.7.11.1]	gi|19526962|ref|NP_598514.1|//ERBB receptor feedback inhibitor 1 [Mus musculus]	ERBB receptor feedback inhibitor 1
72162	4975	793	1125	-1.39557	3.02317591202614e-119	Down	9.98061922068648e-120	Dhx36	GO:0043231//intracellular membrane-bounded organelle	GO:0042623//ATPase activity, coupled;GO:0032550//purine ribonucleoside binding;GO:0003723//RNA binding	GO:0043331//response to dsRNA;GO:0051707//response to other organism	K14442//ATP-dependent RNA helicase DHX36 [EC:3.6.4.13]	gi|240848573|ref|NP_082412.2|//ATP-dependent RNA helicase DHX36 [Mus musculus]	DEAH (Asp-Glu-Ala-His) box polypeptide 36
228960	3705	774	1082	-1.41681	4.42012796288169e-119	Down	1.46125732337247e-119	Stx16	NA	NA	NA	K08489//syntaxin 16	gi|156231061|ref|NP_001095894.1|//syntaxin-16 isoform c [Mus musculus];gi|156231063|ref|NP_001095895.1|//syntaxin-16 isoform d [Mus musculus];gi|156231059|ref|NP_001095893.1|//syntaxin-16 isoform b [Mus musculus];gi|156231057|ref|NP_766263.2|//syntaxin-16 isoform a [Mus musculus]	syntaxin 16
20481	5481	954	1513	-1.23475	9.59381470778617e-119	Down	3.175997509347e-119	Ski	NA	NA	NA	K18499//Ski-like protein	gi|113205055|ref|NP_035515.2|//ski oncogene [Mus musculus]	ski sarcoma viral oncogene homolog (avian)
16855	1465	562	619	-1.76073	1.54062348984514e-118	Down	5.10718383891742e-119	Lgals4	NA	GO:0005488//binding	NA	K10091//galectin-4	gi|46849705|ref|NP_034836.1|//galectin-4 [Mus musculus]	lectin, galactose binding, soluble 4
241274	4592	923	1439	-1.25944	1.64100597432993e-118	Down	5.4474150931613e-119	Pnpla7	GO:0031224//intrinsic component of membrane;GO:0005764//lysosome;GO:0005740//mitochondrial envelope;GO:0005635//nuclear envelope	GO:0003824//catalytic activity	GO:0044238//primary metabolic process	K14676//lysophospholipid hydrolase [EC:3.1.1.5]	gi|74203836|dbj|BAE28519.1|//unnamed protein product [Mus musculus]	patatin-like phospholipase domain containing 7
22185	2192	1253	2274	-1.04026	2.00152351529574e-118	Down	6.65327571686939e-119	U2af2	GO:0030529;GO:0016604//nuclear body	GO:0019904//protein domain specific binding;GO:0036094//small molecule binding;GO:0003676//nucleic acid binding	GO:0006366//transcription by RNA polymerase II;GO:0000398//mRNA splicing, via spliceosome;GO:0006405//RNA export from nucleus	K12837//splicing factor U2AF 65 kDa subunit	gi|1334149|emb|CAA45875.1|//unnamed protein product [Mus musculus]	U2 small nuclear ribonucleoprotein auxiliary factor (U2AF) 2
194401	8397	962	1535	-1.22597	2.0721517048292e-118	Down	6.89747406273455e-119	Mical3	GO:0043232//intracellular non-membrane-bounded organelle	GO:0016491//oxidoreductase activity;GO:0008092//cytoskeletal protein binding;GO:0046914//transition metal ion binding	GO:0044710;GO:0016192//vesicle-mediated transport	K19947//F-actin monooxygenase [EC:1.14.13.225]	gi|74209994|dbj|BAE21292.1|//unnamed protein product [Mus musculus]	microtubule associated monooxygenase, calponin and LIM domain containing 3
106504	3288	1025	1692	-1.177	2.7968458704884e-118	Down	9.3351659166098e-119	Stk38	GO:0035097//histone methyltransferase complex;GO:0016020//membrane	GO:0004672//protein kinase activity;GO:0032550//purine ribonucleoside binding;GO:0019901//protein kinase binding;GO:0046872//metal ion binding	GO:0043405//regulation of MAP kinase activity	K08790//serine/threonine kinase 38 [EC:2.7.11.1]	gi|568998439|ref|XP_006523449.1|//PREDICTED: serine/threonine-protein kinase 38 isoform X4 [Mus musculus]	serine/threonine kinase 38
16431	1632	495	4056	1.13445435528622	3.13255756307509e-118	Up	1.04699316567967e-118	Itm2a	GO:0031224//intrinsic component of membrane	NA	NA	K18241//integral membrane protein 2A	gi|344245637|gb|EGW01741.1|//Integral membrane protein 2A [Cricetulus griseus]	integral membrane protein 2A
622404	814	1233	2231	-1.04459	2.38581005552735e-117	Down	8.0174775140001e-118	Ccdc107	GO:0031224//intrinsic component of membrane	NA	NA	NA	gi|85702296|ref|NP_001033002.1|//coiled-coil domain-containing protein 107 precursor [Mus musculus]	coiled-coil domain containing 107
16210	3432	682	885	-1.5242	4.93954505352224e-117	Down	1.66441877641305e-117	Impact	NA	GO:0005488//binding	GO:0006413//translational initiation	K11971//E3 ubiquitin-protein ligase RNF14 [EC:2.3.2.31]	gi|10863157|gb|AAG23916.1|//imprinted and ancient [Mus musculus]	impact, RWD domain protein
21832	2261	368	256	-2.42366	6.56412526720953e-117	Down	2.21481886053769e-117	Thpo	GO:0044421//extracellular region part	GO:0005102//signaling receptor binding	GO:0030097//hemopoiesis;GO:0002237//response to molecule of bacterial origin;GO:0008283//cell proliferation	K06854//thrombopoietin	gi|568995030|ref|XP_006522050.1|//PREDICTED: thrombopoietin isoform X1 [Mus musculus]	thrombopoietin
11835	10063	1197	2143	-1.05989	1.11922050607712e-116	Down	3.79165992856861e-117	Ar	GO:0032991//protein-containing complex;GO:0016020//membrane;GO:0043231//intracellular membrane-bounded organelle;GO:0000785//chromatin;GO:0043005//neuron projection	GO:0019904//protein domain specific binding;GO:0004879//nuclear receptor activity;GO:0046914//transition metal ion binding;GO:0005496//steroid binding;GO:0008134//transcription factor binding;GO:0000975;GO:0035258//steroid hormone receptor binding	GO:0043009//chordate embryonic development;GO:0009967//positive regulation of signal transduction;GO:0016310//phosphorylation;GO:0008406//gonad development;GO:0006461;GO:0018993//somatic sex determination;GO:0010558//negative regulation of macromolecule biosynthetic process;GO:0006915//apoptotic process;GO:0000165//MAPK cascade;GO:0040008//regulation of growth;GO:0060444//branching involved in ma…	K08557//androgen receptor	gi|7304901|ref|NP_038504.1|//androgen receptor [Mus musculus]	androgen receptor
20536	4441	524	551	-1.82762	2.1737238680023e-116	Down	7.38384248136923e-117	Slc4a3	GO:0016021//integral component of membrane	GO:0015301//anion:anion antiporter activity	GO:0030641//regulation of cellular pH;GO:0015711//organic anion transport	K13856//solute carrier family 4 (anion exchanger), member 3	gi|165377246|ref|NP_033234.2|//anion exchange protein 3 [Mus musculus]	solute carrier family 4 (anion exchanger), member 3
228140	5781	658	836	-1.55469	2.95310884921903e-116	Down	1.0044735385701e-116	Tnks1bp1	NA	NA	NA	NA	gi|124486923|ref|NP_001074729.1|//182 kDa tankyrase-1-binding protein [Mus musculus]	tankyrase 1 binding protein 1
108888	2426	1004	1655	-1.17903	3.28029824195487e-116	Down	1.11725574469134e-116	Atad3a	GO:0005759//mitochondrial matrix;GO:0031224//intrinsic component of membrane;GO:0019866//organelle inner membrane	GO:0032550//purine ribonucleoside binding;GO:0016462//pyrophosphatase activity	GO:0040007//growth;GO:0006915//apoptotic process	K17681//ATPase family AAA domain-containing protein 3A/B	gi|239985513|ref|NP_849534.2|//ATPase family AAA domain-containing protein 3 [Mus musculus]	ATPase family, AAA domain containing 3A
103836	1899	491	486	-1.91487	3.68883245200957e-116	Down	1.25807821102591e-116	Zfp692	GO:0043231//intracellular membrane-bounded organelle	GO:0003676//nucleic acid binding;GO:0046914//transition metal ion binding	GO:0006351//transcription, DNA-templated	K09228//KRAB domain-containing zinc finger protein;K04961//ryanodine receptor 1	gi|100817070|ref|NP_001035776.1|//zinc finger protein 692 [Mus musculus]	zinc finger protein 692
22704	4637	663	849	-1.54335	6.72787079745819e-116	Down	2.30066259022996e-116	Zfp46	GO:0031981//nuclear lumen	GO:0046914//transition metal ion binding;GO:0003676//nucleic acid binding	GO:0006351//transcription, DNA-templated	K09228//KRAB domain-containing zinc finger protein	gi|50511065|dbj|BAD32518.1|//mKIAA1710 protein [Mus musculus]	zinc finger protein 46
432731	3990	697	925	-1.49181	6.81577805644733e-116	Down	2.33382272127078e-116	Zscan26	GO:0043231//intracellular membrane-bounded organelle	GO:0046914//transition metal ion binding;GO:0001071	GO:0006351//transcription, DNA-templated;GO:0044764//multi-organism cellular process	K09230//SCAN domain-containing zinc finger protein	gi|161353485|ref|NP_001013808.2|//zinc finger and SCAN domain-containing protein 26 [Mus musculus]	zinc finger and SCAN domain containing 26
54645	2963	651	824	-1.56012	1.28322896743284e-115	Down	4.39980012904447e-116	Gripap1	NA	NA	NA	K02433//aspartyl-tRNA(Asn)/glutamyl-tRNA(Gln) amidotransferase subunit A [EC:6.3.5.6 6.3.5.7];K20478//golgin subfamily B member 1;K10448//kelch-like protein 10	gi|594190856|ref|NP_001277384.1|//GRIP1-associated protein 1 isoform 1 [Mus musculus];gi|74196721|dbj|BAE43101.1|//unnamed protein product [Mus musculus]	GRIP1 associated protein 1
20405	2088	619	755	-1.61357	1.92946090901358e-115	Down	6.62430596122467e-116	Sh3gl1	GO:0005769//early endosome	GO:0019899//enzyme binding	GO:0016192//vesicle-mediated transport	K11247//endophilin-A	gi|929502988|ref|XP_014115744.1|//PREDICTED: endophilin-A2 isoform X3 [Pseudopodoces humilis];gi|7305485|ref|NP_038692.1|//endophilin-A2 isoform 1 [Mus musculus]	SH3-domain GRB2-like 1
67866	1169	284	2817	1.4100938621201	2.36483897272851e-115	Up	8.12981788211683e-116	Wfdc1	GO:0044421//extracellular region part	GO:0004866//endopeptidase inhibitor activity	GO:0043627//response to estrogen;GO:0008285//negative regulation of cell proliferation;GO:0051346//negative regulation of hydrolase activity;GO:0016049//cell growth	NA	gi|148679665|gb|EDL11612.1|//WAP four-disulfide core domain 1, isoform CRA_c, partial [Mus musculus]	WAP four-disulfide core domain 1
228911	5139	637	796	-1.57863	4.22994187399005e-115	Down	1.4560883479267e-115	Tshz2	GO:0043231//intracellular membrane-bounded organelle	GO:0001071;GO:0003677//DNA binding;GO:0046914//transition metal ion binding	GO:0006351//transcription, DNA-templated;GO:0032502//developmental process	K09236//teashirt	gi|60360646|dbj|BAD90333.1|//mKIAA4248 protein [Mus musculus]	teashirt zinc finger family member 2
70802	3995	716	973	-1.45762	5.00038739295545e-115	Down	1.72357547047452e-115	Pwwp2a	NA	NA	NA	NA	gi|255982568|ref|NP_001157703.1|//PWWP domain-containing protein 2A isoform a [Mus musculus];gi|255982566|ref|NP_081833.1|//PWWP domain-containing protein 2A isoform b [Mus musculus]	PWWP domain containing 2A
170942	796	1012	1684	-1.16542	5.20031671121574e-115	Down	1.79485354585441e-115	Erdr1	NA	NA	GO:0016477//cell migration;GO:0008283//cell proliferation;GO:0019827//stem cell population maintenance	NA	gi|28193093|emb|CAD62281.1|//erythroid differentiation regulator [Mus musculus]	erythroid differentiation regulator 1
17920	7868	702	942	-1.47585	6.84747387999821e-115	Down	2.36647229308534e-115	Myo6	GO:0005635//nuclear envelope;GO:0005884//actin filament;GO:0044451//nucleoplasm part;GO:0001726//ruffle;GO:0016023;GO:0016020//membrane;GO:0043005//neuron projection;GO:0044297//cell body	GO:0032550//purine ribonucleoside binding;GO:0017111//nucleoside-triphosphatase activity;GO:0003779//actin binding	GO:0016192//vesicle-mediated transport;GO:0042221//response to chemical;GO:0051602//response to electrical stimulus;GO:0044708;GO:0050804//modulation of chemical synaptic transmission;GO:0042471//ear morphogenesis;GO:0060113//inner ear receptor cell differentiation;GO:0006886//intracellular protein transport;GO:0046903//secretion;GO:0031175//neuron projection development;GO:0006835//dicarboxylic …	K10358//myosin VI	gi|261823961|ref|NP_001034635.2|//unconventional myosin-VI [Mus musculus]	myosin VI
73945	7324	768	1094	-1.38967	8.00887566088729e-115	Down	2.77149216694402e-115	Otud4	NA	NA	NA	K13718//OTU domain-containing protein 4 [EC:3.4.19.12]	gi|124487191|ref|NP_001074633.1|//OTU domain-containing protein 4 isoform 2 [Mus musculus];gi|365733608|ref|NP_001242962.1|//OTU domain-containing protein 4 isoform 1 [Mus musculus]	OTU domain containing 4
73723	721	1125	1975	-1.08818	1.68547839167272e-114	Down	5.84030607511134e-115	Sh3bgrl3	GO:0043231//intracellular membrane-bounded organelle	GO:0015036//disulfide oxidoreductase activity	GO:0044710;GO:0019725//cellular homeostasis	K03877//beta-1,3-galactosyltransferase 5 [EC:2.4.1.-];K13912//deleted in malignant brain tumors 1 protein;K16342//cytosolic phospholipase A2 [EC:3.1.1.4]	gi|159162524|pdb|1J0F|A//Chain A, Solution Structure Of The Sh3 Domain Binding Glutamic Acid- Rich Protein Like 3	SH3 domain binding glutamic acid-rich protein-like 3
76893	2104	941	1512	-1.21591	2.12477939783978e-114	Down	7.37217833160437e-115	Cers2	GO:0031224//intrinsic component of membrane;GO:0031090//organelle membrane;GO:0005635//nuclear envelope	GO:0003677//DNA binding;GO:0001071;GO:0016410//N-acyltransferase activity	GO:0006351//transcription, DNA-templated;GO:0006796//phosphate-containing compound metabolic process;GO:0006672//ceramide metabolic process	K04710//ceramide synthetase [EC:2.3.1.24];K14537//nuclear GTP-binding protein	gi|22095015|ref|NP_084065.1|//ceramide synthase 2 [Mus musculus]	ceramide synthase 2
21881	3242	814	1205	-1.33417	2.3217218636715e-114	Down	8.06605162377761e-115	Tkt	GO:0042579//microbody;GO:0031090//organelle membrane;GO:0031981//nuclear lumen	GO:0042802//identical protein binding;GO:0019842//vitamin binding;GO:0043169//cation binding;GO:0030246//carbohydrate binding;GO:0016744//transferase activity, transferring aldehyde or ketonic groups	GO:0040007//growth;GO:0019682//glyceraldehyde-3-phosphate metabolic process;GO:0019693//ribose phosphate metabolic process;GO:0006098//pentose-phosphate shunt	K00615//transketolase [EC:2.2.1.1]	gi|6678359|ref|NP_033414.1|//transketolase [Mus musculus]	transketolase
235323	4220	1059	1809	-1.12761	3.59357346641958e-114	Down	1.25010188653801e-114	Usp28	GO:0032991//protein-containing complex;GO:0031981//nuclear lumen	GO:0019783//ubiquitin-like protein-specific protease activity;GO:0016790//thiolester hydrolase activity	GO:0009411//response to UV;GO:0070646//protein modification by small protein removal;GO:0006259//DNA metabolic process;GO:0008630//intrinsic apoptotic signaling pathway in response to DNA damage;GO:0019941//modification-dependent protein catabolic process	K11849//ubiquitin carboxyl-terminal hydrolase 25 [EC:3.4.19.12]	gi|46852151|ref|NP_780691.2|//ubiquitin carboxyl-terminal hydrolase 28 [Mus musculus]	ubiquitin specific peptidase 28
11906	16439	521	555	-1.8089	3.8346786865268e-114	Down	1.33571928630854e-114	Zfhx3	GO:0043234;GO:0043231//intracellular membrane-bounded organelle	GO:0046914//transition metal ion binding;GO:0000975;GO:0005515//protein binding;GO:0001071	GO:0006351//transcription, DNA-templated;GO:0045445//myoblast differentiation;GO:0048513//animal organ development	K09378//AT-binding transcription factor 1	gi|148679469|gb|EDL11416.1|//AT motif binding factor 1 [Mus musculus]	zinc finger homeobox 3
20516	3658	1147	2035	-1.07294	4.21171092406006e-114	Down	1.46896472386386e-114	Slc20a2	GO:0016021//integral component of membrane	GO:0015291//secondary active transmembrane transporter activity;GO:0015081//sodium ion transmembrane transporter activity	GO:0030001//metal ion transport;GO:0015698//inorganic anion transport;GO:0044763	K14640//solute carrier family 20 (sodium-dependent phosphate transporter)	gi|165377214|ref|NP_035524.2|//sodium-dependent phosphate transporter 2 precursor [Mus musculus]	solute carrier family 20, member 2
67392	2574	722	993	-1.44031	5.92473200633186e-114	Down	2.06912809743253e-114	4833420G17Rik	NA	NA	NA	NA	gi|165905617|ref|NP_080403.4|//uncharacterized protein C5orf34 homolog [Mus musculus]	RIKEN cDNA 4833420G17 gene
213550	3498	1058	1809	-1.12625	7.56021791721863e-114	Down	2.64373609900108e-114	Dis3l	NA	NA	NA	K18681//DIS3-like exonuclease 1 [EC:3.1.13.-]	NA	DIS3 like exosome 3'-5' exoribonuclease
14457	6881	517	549	-1.81346	1.14604719492894e-113	Down	4.01282920128559e-114	Gas7	GO:0015629//actin cytoskeleton;GO:0031252//cell leading edge	GO:0003779//actin binding;GO:0001071	GO:0022604//regulation of cell morphogenesis;GO:0022402//cell cycle process;GO:0006351//transcription, DNA-templated;GO:0031175//neuron projection development;GO:0008154//actin polymerization or depolymerization	K18618//growth arrest-specific protein 7	gi|568971608|ref|XP_006532265.1|//PREDICTED: growth arrest-specific protein 7 isoform X3 [Mus musculus];gi|674091693|ref|XP_008853947.1|//PREDICTED: growth arrest-specific protein 7 isoform X3 [Nannospalax galili];gi|12643779|sp|Q60780.1|GAS7_MOUSE//RecName: Full=Growth arrest-specific protein 7; Short=GAS-7	growth arrest specific 7
77087	8719	803	1186	-1.33747	2.9030017423455e-113	Down	1.01911230247568e-113	Ankrd11	NA	NA	NA	K10683//BRCA1-associated RING domain protein 1	gi|323423025|ref|NP_001074848.2|//ankyrin repeat domain-containing protein 11 [Mus musculus];gi|219521157|gb|AAI72141.1|//Ankrd11 protein [Mus musculus]	ankyrin repeat domain 11
77626	4547	598	721	-1.63025	3.16685545963364e-113	Down	1.11317945757273e-113	Smpd4	GO:0031224//intrinsic component of membrane;GO:0043231//intracellular membrane-bounded organelle	GO:0043169//cation binding;GO:0004620//phospholipase activity	GO:0034612//response to tumor necrosis factor;GO:0006684//sphingomyelin metabolic process;GO:0006650//glycerophospholipid metabolic process	K12353//sphingomyelin phosphodiesterase 4 [EC:3.1.4.12]	gi|148665055|gb|EDK97471.1|//sphingomyelin phosphodiesterase 4, isoform CRA_b, partial [Mus musculus];gi|37360372|dbj|BAC98164.1|//mKIAA1418 protein [Mus musculus];gi|148665056|gb|EDK97472.1|//sphingomyelin phosphodiesterase 4, isoform CRA_c, partial [Mus musculus]	sphingomyelin phosphodiesterase 4
27360	4334	877	1365	-1.26185	4.88688314537119e-113	Down	1.72000758671635e-113	Add3	GO:0016020//membrane;GO:0030054//cell junction;GO:0000228//nuclear chromosome;GO:0044444//cytoplasmic part	GO:0043169//cation binding;GO:0019901//protein kinase binding;GO:0008092//cytoskeletal protein binding	GO:0042221//response to chemical	K18622//adducin	gi|148669742|gb|EDL01689.1|//adducin 3 (gamma), isoform CRA_c, partial [Mus musculus];gi|148669741|gb|EDL01688.1|//adducin 3 (gamma), isoform CRA_b, partial [Mus musculus]	adducin 3 (gamma)
66148	671	502	4031	1.10527564715016	9.18976255383251e-113	Up	3.24700349785706e-113	Dnajc15	NA	NA	NA	K09535//DnaJ homolog subfamily C member 15	NA	DnaJ heat shock protein family (Hsp40) member C15
17387	3801	1050	1799	-1.1233	1.55667651885801e-112	Down	5.52141543127284e-113	Mmp14	GO:0048770//pigment granule;GO:0031224//intrinsic component of membrane	GO:0046914//transition metal ion binding;GO:0005102//signaling receptor binding;GO:0004175//endopeptidase activity;GO:0001071;GO:0008047//enzyme activator activity	GO:0030323//respiratory tube development;GO:0032963//collagen metabolic process;GO:0001953//negative regulation of cell-matrix adhesion;GO:0006950//response to stress;GO:0050673//epithelial cell proliferation;GO:0016485//protein processing;GO:0009605//response to external stimulus;GO:0016049//cell growth;GO:0008585//female gonad development;GO:0060562//epithelial tube morphogenesis;GO:0048545//re…	K07763//matrix metalloproteinase-14 (membrane-inserted) [EC:3.4.24.80]	gi|188528637|ref|NP_032634.3|//matrix metalloproteinase-14 preproprotein [Mus musculus]	matrix metallopeptidase 14 (membrane-inserted)
12259	1082	797	1179	-1.33519	3.82147080297109e-112	Down	1.36066043097512e-112	C1qa	GO:0005578	NA	GO:0002455//humoral immune response mediated by circulating immunoglobulin;GO:0006952//defense response	K03986//complement C1q subcomponent subunit A	gi|74196890|dbj|BAE35005.1|//unnamed protein product [Mus musculus]	complement component 1, q subcomponent, alpha polypeptide
28146	2457	818	1235	-1.30576	3.16038132729309e-111	Down	1.13533499867338e-111	Serp1	GO:0031224//intrinsic component of membrane;GO:0043231//intracellular membrane-bounded organelle;GO:0031090//organelle membrane;GO:0005874//microtubule;GO:0030529	NA	GO:0050796//regulation of insulin secretion;GO:0006412//translation;GO:0009887//animal organ morphogenesis;GO:0019318//hexose metabolic process;GO:0045184//establishment of protein localization;GO:0006464//cellular protein modification process;GO:0035265//organ growth;GO:0030968//endoplasmic reticulum unfolded protein response;GO:0030252//growth hormone secretion	NA	gi|821005859|ref|XP_012366117.1|//PREDICTED: stress-associated endoplasmic reticulum protein 1 isoform X1 [Nomascus leucogenys]	stress-associated endoplasmic reticulum protein 1
22163	1155	456	439	-1.95492	5.5794658035246e-111	Down	2.0069037808169e-111	Tnfrsf4	GO:0031224//intrinsic component of membrane;GO:0009986//cell surface	GO:0005488//binding;GO:0005035//death receptor activity	GO:0001932//regulation of protein phosphorylation;GO:0006351//transcription, DNA-templated;GO:0042110//T cell activation;GO:0050663//cytokine secretion;GO:0048305//immunoglobulin secretion;GO:0006952//defense response;GO:0019221//cytokine-mediated signaling pathway;GO:0030888//regulation of B cell proliferation;GO:0044092//negative regulation of molecular function;GO:0070229//negative regulation …	K05142//tumor necrosis factor receptor superfamily member 4	gi|6755909|ref|NP_035789.1|//tumor necrosis factor receptor superfamily member 4 precursor [Mus musculus]	tumor necrosis factor receptor superfamily, member 4
16443	5460	842	1296	-1.27793	9.85932947921777e-111	Down	3.55531442511683e-111	Itsn1	GO:0042995//cell projection;GO:0016023;GO:0031252//cell leading edge;GO:0012505//endomembrane system;GO:0016020//membrane	GO:0008047//enzyme activator activity;GO:0005515//protein binding;GO:0046872//metal ion binding;GO:0005088//Ras guanyl-nucleotide exchange factor activity;GO:0008289//lipid binding	GO:0044093//positive regulation of molecular function;GO:0016192//vesicle-mediated transport;GO:0007266//Rho protein signal transduction;GO:0043066//negative regulation of apoptotic process;GO:0016310//phosphorylation	K20045//intersectin	gi|134288904|ref|NP_034717.2|//intersectin-1 isoform 1 [Mus musculus];gi|755554856|ref|XP_011244403.1|//PREDICTED: intersectin-1 isoform X11 [Mus musculus];gi|148671857|gb|EDL03804.1|//intersectin 1 (SH3 domain protein 1A), isoform CRA_c [Mus musculus]	intersectin 1 (SH3 domain protein 1A)
319899	6577	864	1356	-1.24985	9.13047563929208e-110	Down	3.3090945091548e-110	Dock6	NA	NA	NA	K13708//dedicator of cytokinesis protein 1;K05727//dedicator of cytokinesis protein 3	gi|124301208|ref|NP_796004.2|//dedicator of cytokinesis protein 6 [Mus musculus]	dedicator of cytokinesis 6
13728	4400	793	1185	-1.32061	9.43874137724207e-110	Down	3.42510922413183e-110	Mark2	NA	NA	NA	K08798//MAP/microtubule affinity-regulating kinase [EC:2.7.11.1]	NA	MAP/microtubule affinity regulating kinase 2
229096	5157	896	1436	-1.21962	1.54321684969385e-109	Down	5.61402563004878e-110	Ythdf3	NA	GO:0005488//binding	NA	K20102//YTH domain-containing family protein	gi|225543497|ref|NP_001139391.1|//YTH domain-containing family protein 3 isoform 2 [Mus musculus];gi|34785681|gb|AAH57158.1|//Ythdf3 protein [Mus musculus];gi|225543495|ref|NP_766265.3|//YTH domain-containing family protein 3 isoform 1 [Mus musculus]	YTH domain family 3
72949	3514	538	613	-1.71182	2.97424043555337e-109	Down	1.08469562741831e-109	Ccnt2	NA	NA	NA	K15188//cyclin T	gi|56550069|ref|NP_082675.1|//cyclin-T2 [Mus musculus]	cyclin T2
330474	6107	600	746	-1.58589	3.04896106846786e-109	Down	1.11333246087519e-109	Zc3h4	NA	NA	NA	K14404//cleavage and polyadenylation specificity factor subunit 4;K15687//E3 ubiquitin-protein ligase makorin [EC:2.3.2.27]	gi|568946019|ref|XP_006540168.1|//PREDICTED: zinc finger CCCH domain-containing protein 4 isoform X4 [Mus musculus]	zinc finger CCCH-type containing 4
79555	2551	623	797	-1.54476	3.60489557215132e-109	Down	1.31961127113114e-109	BC005537	GO:0044464//cell part	NA	NA	NA	gi|291395715|ref|XP_002714269.1|//PREDICTED: uncharacterized protein C6orf62 homolog isoform X1 [Oryctolagus cuniculus]	cDNA sequence BC005537
116848	8369	730	1041	-1.3881	4.68113015950311e-109	Down	1.71570732807221e-109	Baz2a	NA	NA	NA	K15224//bromodomain adjacent to zinc finger domain protein 2A	gi|114205435|ref|NP_473419.2|//bromodomain adjacent to zinc finger domain protein 2A [Mus musculus]	bromodomain adjacent to zinc finger domain, 2A
11657	2076	290	153	-2.82262	5.84450770290613e-109	Down	2.14476106750915e-109	Alb	NA	NA	NA	K16141//serum albumin	NA	albumin
13716	3085	690	950	-1.43877	8.06787950830563e-109	Down	2.96434134789586e-109	Ell	GO:0016604//nuclear body;GO:0043234	GO:0019899//enzyme binding	GO:0010921//regulation of phosphatase activity;GO:0044764//multi-organism cellular process;GO:0032784//regulation of DNA-templated transcription, elongation;GO:0006366//transcription by RNA polymerase II;GO:0010557//positive regulation of macromolecule biosynthetic process	K15183//RNA polymerase II elongation factor ELL	gi|124358953|ref|NP_031950.2|//RNA polymerase II elongation factor ELL [Mus musculus]	elongation factor RNA polymerase II
26893	1094	438	3633	1.15205572406416	1.03733201197402e-108	Up	3.81613517174144e-109	Cops6	NA	NA	NA	K12179//COP9 signalosome complex subunit 6	NA	COP9 signalosome subunit 6
26901	588	470	3804	1.11668171754541	2.84079359387003e-108	Up	1.05152967255918e-108	Deb1	NA	NA	NA	K15623//protein SSXT	gi|148677194|gb|EDL09141.1|//differentially expressed in B16F10 1, isoform CRA_c [Mus musculus]	differentially expressed in B16F10 1
68379	2811	597	747	-1.57673	8.21269565149633e-108	Down	3.04369257705717e-108	Ciz1	NA	GO:0005515//protein binding;GO:0043169//cation binding	GO:0051647//nucleus localization;GO:0006270//DNA replication initiation	K04585//parathyroid hormone receptor 1;K13718//OTU domain-containing protein 4 [EC:3.4.19.12];K13213//matrin 3;K11320//E1A-binding protein p400 [EC:3.6.4.-];K04498//E1A/CREB-binding protein [EC:2.3.1.48];K04650//nuclear receptor co-repressor 1;K05626//atrophin-1 (dentatorubral-pallidoluysian atrophy protein);K17402//small subunit ribosomal protein S23;K14972//PAX-interacting protein 1	gi|148676594|gb|EDL08541.1|//CDKN1A interacting zinc finger protein 1, isoform CRA_b, partial [Mus musculus];gi|148676593|gb|EDL08540.1|//CDKN1A interacting zinc finger protein 1, isoform CRA_a, partial [Mus musculus]	CDKN1A interacting zinc finger protein 1
18763	14170	633.84	830.16	-1.51083	1.5677452409307e-107	Down	5.83158005950145e-108	Pkd1	NA	NA	NA	K04985//polycystin 1	gi|124487380|ref|NP_038658.2|//polycystin-1 precursor [Mus musculus]	polycystic kidney disease 1 homolog
12029	3426	123	1712	1.89884961431176	1.87740287513525e-107	Up	6.99195827386598e-108	Bcl6b	GO:0043231//intracellular membrane-bounded organelle	GO:0046914//transition metal ion binding;GO:0003676//nucleic acid binding	GO:0006366//transcription by RNA polymerase II	K15618//B-cell lymphoma 6 protein	gi|6671616|ref|NP_031554.1|//B-cell CLL/lymphoma 6 member B protein [Mus musculus]	B cell CLL/lymphoma 6, member B
235469	4339	388	324	-2.16017	1.90183487863314e-107	Down	7.09159798168182e-108	Zfp280d	NA	NA	NA	K09228//KRAB domain-containing zinc finger protein;K08776//puromycin-sensitive aminopeptidase [EC:3.4.11.-]	NA	zinc finger protein 280D
73610	2391	389	326	-2.155	2.10613057347795e-107	Down	7.86295693726374e-108	Zfp433	NA	NA	NA	K09228//KRAB domain-containing zinc finger protein	NA	zinc finger protein 433
14866	911	595	4463	1.0069493663064	2.58241505405486e-107	Up	9.65284449305839e-108	Gstm5	GO:0044424//intracellular part	GO:0042802//identical protein binding;GO:0016765//transferase activity, transferring alkyl or aryl (other than methyl) groups	GO:0006790//sulfur compound metabolic process	K00799//glutathione S-transferase [EC:2.5.1.18]	gi|6754086|ref|NP_034490.1|//glutathione S-transferase Mu 5 [Mus musculus]	glutathione S-transferase, mu 5
208727	8100	847	1332	-1.24694	2.9047714778941e-107	Down	1.08709939556079e-107	Hdac4	NA	NA	NA	K11406//histone deacetylase 4/5 [EC:3.5.1.98]	NA	histone deacetylase 4
68149	2813	685	949	-1.4298	4.70624724899315e-107	Down	1.76343476698745e-107	Otub2	NA	GO:0008238//exopeptidase activity	GO:0019752//carboxylic acid metabolic process;GO:0016579//protein deubiquitination	K09603//ubiquitin thioesterase protein OTUB2 [EC:3.4.19.12]	gi|755543018|ref|XP_006516248.2|//PREDICTED: ubiquitin thioesterase OTUB2 isoform X1 [Mus musculus];gi|731277128|ref|XP_010607502.1|//PREDICTED: ubiquitin thioesterase OTUB2 [Fukomys damarensis];gi|148686890|gb|EDL18837.1|//OTU domain, ubiquitin aldehyde binding 2, isoform CRA_b, partial [Mus musculus]	OTU domain, ubiquitin aldehyde binding 2
26949	2732	1179	2180	-1.01334	6.27155576083764e-107	Down	2.35566095064586e-107	Vat1	GO:0031224//intrinsic component of membrane;GO:0031966//mitochondrial membrane	GO:0036094//small molecule binding;GO:0046914//transition metal ion binding;GO:0003824//catalytic activity	GO:0044710;GO:0008053//mitochondrial fusion	K00344//NADPH2:quinone reductase [EC:1.6.5.5]	gi|74193292|dbj|BAE32958.1|//unnamed protein product [Mus musculus]	vesicle amine transport 1
69742	1298	269	2636	1.39256942570128	4.45542321304632e-106	Up	1.67755492170582e-106	Tm2d2	GO:0031224//intrinsic component of membrane	NA	NA	K03511//DNA polymerase kappa [EC:2.7.7.7];K09488//TNF receptor-associated protein 1	gi|12846070|dbj|BAB27019.1|//unnamed protein product [Mus musculus]	TM2 domain containing 2
382014	3773	580	719	-1.59016	4.51032017992684e-106	Down	1.70027571106079e-106	Ano8	GO:0016020//membrane;GO:0044464//cell part	GO:0005254//chloride channel activity	NA	K19502//anoctamin-8	gi|50511029|dbj|BAD32500.1|//mKIAA1623 protein [Mus musculus]	anoctamin 8
13353	1356	411	3453	1.17053716842155	4.92686413402437e-106	Up	1.8595425741386e-106	Dgcr6	NA	NA	NA	K06262//platelet glycoprotein Ib beta chain	gi|148665084|gb|EDK97500.1|//DiGeorge syndrome critical region gene 6, isoform CRA_c [Mus musculus]	DiGeorge syndrome critical region gene 6
67480	3326	583	727	-1.58164	8.4738458788101e-106	Down	3.20213053606428e-106	Cwc25	NA	NA	NA	K12182//hepatocyte growth factor-regulated tyrosine kinase substrate	NA	CWC25 spliceosome-associated protein
214469	5049	800	1230	-1.27952	1.6620176856211e-105	Down	6.28805620025672e-106	Fam168b	GO:0016020//membrane;GO:0042995//cell projection;GO:0044424//intracellular part;GO:0005737//cytoplasm	NA	NA	K03006//DNA-directed RNA polymerase II subunit RPB1 [EC:2.7.7.6]	gi|60360118|dbj|BAD90278.1|//mKIAA4042 protein [Mus musculus]	family with sequence similarity 168, member B
107182	8509	596	758	-1.55322	2.40293878835001e-105	Down	9.11310147092922e-106	Btaf1	NA	NA	NA	K15192//TATA-binding protein-associated factor [EC:3.6.4.-]	NA	B-TFIID TATA-box binding protein associated factor 1
72183	1879	907	1495	-1.17913	3.45656433949359e-105	Down	1.31246753057276e-105	Snx6	GO:0012506//vesicle membrane;GO:0005769//early endosome	GO:0005543//phospholipid binding;GO:0042802//identical protein binding	GO:0006351//transcription, DNA-templated;GO:0016192//vesicle-mediated transport;GO:0007179//transforming growth factor beta receptor signaling pathway;GO:0007176//regulation of epidermal growth factor-activated receptor activity;GO:0015031//protein transport	K17920//sorting nexin-5/6/32	gi|724798402|ref|XP_010364893.1|//PREDICTED: sorting nexin-6 isoform X1 [Rhinopithecus roxellana]	sorting nexin 6
74450	4266	900.02	1478.37	-1.18412	4.38876719375323e-105	Down	1.66842338671379e-105	Pank2	GO:0043231//intracellular membrane-bounded organelle	GO:0016772//transferase activity, transferring phosphorus-containing groups	GO:0006796//phosphate-containing compound metabolic process	K09680//type II pantothenate kinase [EC:2.7.1.33]	gi|148696370|gb|EDL28317.1|//pantothenate kinase 2 (Hallervorden-Spatz syndrome), isoform CRA_a, partial [Mus musculus]	pantothenate kinase 2
74319	1055	243	2468	1.44421130879348	6.03545272787511e-105	Up	2.29716800181362e-105	Mettl23	GO:0031224//intrinsic component of membrane	GO:0016741//transferase activity, transferring one-carbon groups	GO:0008152//metabolic process	K00884//N-acetylglucosamine kinase [EC:2.7.1.59]	gi|148702653|gb|EDL34600.1|//mCG141687 [Mus musculus]	methyltransferase like 23
236790	3808	937	1573	-1.15271	8.17292879469307e-105	Down	3.1181508633837e-105	Ddx26b	NA	NA	NA	K13180//ATP-dependent RNA helicase DDX26B [EC:3.6.4.-]	gi|148710200|gb|EDL42146.1|//RIKEN cDNA 6330505F04, isoform CRA_b, partial [Mus musculus]	DEAD/H (Asp-Glu-Ala-Asp/His) box polypeptide 26B
11857	1085	485	525	-1.78577	1.47636292292656e-104	Down	5.63936056991476e-105	Arhgdib	NA	NA	NA	K12462//Rho GDP-dissociation inhibitor	NA	Rho, GDP dissociation inhibitor (GDI) beta
218503	5141	732	1076	-1.34434	3.18419484418926e-104	Down	1.21918377330208e-104	Fcho2	NA	NA	NA	K20042//F-BAR domain only protein	NA	FCH domain only 2
16600	3057	518	4013	1.05355428634329	5.34803430186719e-104	Up	2.05011964038274e-104	Klf4	GO:0000785//chromatin;GO:0043234;GO:0031981//nuclear lumen	GO:0046914//transition metal ion binding;GO:0000976//transcription regulatory region sequence-specific DNA binding;GO:0019207//kinase regulator activity;GO:0000982//transcription factor activity, RNA polymerase II proximal promoter sequence-specific DNA binding;GO:0008134//transcription factor binding;GO:0043566;GO:0001134//transcription regulator recruiting activity;GO:0001076	GO:0006366//transcription by RNA polymerase II;GO:0070848//response to growth factor;GO:0009791//post-embryonic development;GO:0006915//apoptotic process;GO:0042036//negative regulation of cytokine biosynthetic process;GO:0008285//negative regulation of cell proliferation;GO:0010557//positive regulation of macromolecule biosynthetic process;GO:0033993//response to lipid;GO:0030154//cell different…	K17846//krueppel-like factor 4	gi|171543888|ref|NP_034767.2|//Krueppel-like factor 4 [Mus musculus]	Kruppel-like factor 4 (gut)
14790	568	506	3948	1.06380983301194	6.02636514507104e-104	Up	2.31289190812475e-104	Grcc10	NA	NA	NA	NA	gi|537136500|gb|ERE66552.1|//atrophin-1-like protein [Cricetulus griseus]	gene rich cluster, C10 gene
12488	5427	681	959	-1.40623	7.52144611760515e-104	Down	2.8901175358196e-104	Cd2ap	GO:0016020//membrane;GO:0016023;GO:0031252//cell leading edge;GO:0005884//actin filament;GO:0031981//nuclear lumen	GO:0050839//cell adhesion molecule binding;GO:0019904//protein domain specific binding;GO:0005126//cytokine receptor binding	GO:0006996//organelle organization;GO:0007049//cell cycle;GO:0006898//receptor-mediated endocytosis;GO:0006511//ubiquitin-dependent protein catabolic process;GO:0007155//cell adhesion;GO:0048870//cell motility	K13738//CD2-associated protein	gi|125987599|ref|NP_033977.3|//CD2-associated protein [Mus musculus]	CD2-associated protein
57741	2785	912	1523.96	-1.15938	5.37082486452766e-103	Down	2.07350997317728e-103	Noc2l	GO:0031981//nuclear lumen	GO:0003712//transcription coregulator activity;GO:0008134//transcription factor binding;GO:0003682//chromatin binding	GO:0044765;GO:0006366//transcription by RNA polymerase II;GO:0016573//histone acetylation;GO:0009411//response to UV;GO:0001783//B cell apoptotic process	K14833//nucleolar complex protein 2	gi|124301227|ref|NP_067278.2|//nucleolar complex protein 2 homolog [Mus musculus]	NOC2 like nucleolar associated transcriptional repressor
51886	6491	481	525	-1.77382	9.06078964989907e-103	Down	3.51045241501589e-103	Fubp1	NA	NA	NA	K13210//far upstream element-binding protein	gi|194377024|dbj|BAG63073.1|//unnamed protein product [Homo sapiens]	far upstream element (FUSE) binding protein 1
81489	3001	200	2177	1.54416663566333	2.83466047729787e-102	Up	1.10210915690417e-102	Dnajb1	NA	NA	NA	K09507//DnaJ homolog subfamily B member 1	NA	DnaJ heat shock protein family (Hsp40) member B1
14219	2418	148	1840	1.73593381856527	3.20005751377218e-102	Up	1.24562981843783e-102	Ctgf	GO:0031012//extracellular matrix;GO:0043231//intracellular membrane-bounded organelle;GO:0044444//cytoplasmic part;GO:0044421//extracellular region part	GO:0005539//glycosaminoglycan binding;GO:0019838//growth factor binding;GO:0005102//signaling receptor binding	GO:0007568//aging;GO:0006915//apoptotic process;GO:0007169//transmembrane receptor protein tyrosine kinase signaling pathway;GO:0048646//anatomical structure formation involved in morphogenesis;GO:0043410//positive regulation of MAPK cascade;GO:0031960//response to corticosteroid;GO:0006816//calcium ion transport;GO:0048870//cell motility;GO:0006259//DNA metabolic process;GO:0043627//response to …	K06827//connective tissue growth factor	gi|149032916|gb|EDL87771.1|//connective tissue growth factor [Rattus norvegicus]	connective tissue growth factor
16409	4679	235	91	-3.26883	1.3967789497661e-101	Down	5.45604938534916e-102	Itgam	GO:0043231//intracellular membrane-bounded organelle;GO:0009986//cell surface;GO:0005887//integral component of plasma membrane	GO:0005539//glycosaminoglycan binding;GO:0046983//protein dimerization activity;GO:0043168//anion binding;GO:0043169//cation binding	GO:0042098//T cell proliferation;GO:0030595//leukocyte chemotaxis;GO:0007166//cell surface receptor signaling pathway;GO:0016337;GO:0014004//microglia differentiation	K06461//integrin alpha M	gi|132626295|ref|NP_032427.2|//integrin alpha-M isoform 2 precursor [Mus musculus];gi|132626289|ref|NP_001076429.1|//integrin alpha-M isoform 1 precursor [Mus musculus]	integrin alpha M
76580	3847	798	1253	-1.24918	1.91315332236199e-101	Down	7.48179277085409e-102	Mib2	GO:0005768//endosome	GO:0008092//cytoskeletal protein binding;GO:0060089//molecular transducer activity;GO:0019787//ubiquitin-like protein transferase activity;GO:0046914//transition metal ion binding	GO:0007166//cell surface receptor signaling pathway;GO:0007249//I-kappaB kinase/NF-kappaB signaling;GO:0032446//protein modification by small protein conjugation	K10645//E3 ubiquitin-protein ligase mind-bomb [EC:2.3.2.27]	gi|110347531|ref|NP_660106.2|//E3 ubiquitin-protein ligase MIB2 isoform 2 [Mus musculus];gi|368711308|ref|NP_001243036.1|//E3 ubiquitin-protein ligase MIB2 isoform 1 [Mus musculus]	mindbomb E3 ubiquitin protein ligase 2
217342	5192	645	891	-1.43398	2.3958088605743e-101	Down	9.38021441534021e-102	Ube2o	NA	NA	NA	K10581//ubiquitin-conjugating enzyme E2 O [EC:2.3.2.24]	gi|148702637|gb|EDL34584.1|//ubiquitin-conjugating enzyme E2O, partial [Mus musculus]	ubiquitin-conjugating enzyme E2O
67180	2329	629	855	-1.45724	3.01007628834505e-101	Down	1.17989188983384e-101	Yipf5	GO:0031224//intrinsic component of membrane;GO:0030133//transport vesicle;GO:0044432//endoplasmic reticulum part;GO:0000139//Golgi membrane	NA	GO:0045184//establishment of protein localization;GO:0006888//ER to Golgi vesicle-mediated transport	K20363//protein YIPF5/7	gi|12963631|ref|NP_075800.1|//protein YIPF5 [Mus musculus]	Yip1 domain family, member 5
76932	3277	595	780	-1.50952	6.2483974019131e-101	Down	2.45493406979529e-101	Arfip2	GO:0044444//cytoplasmic part;GO:0031252//cell leading edge	GO:0005515//protein binding	GO:0007010//cytoskeleton organization	K20314//arfaptin	gi|725548711|ref|XP_010335315.1|//PREDICTED: arfaptin-2 isoform X1 [Saimiri boliviensis boliviensis]	ADP-ribosylation factor interacting protein 2
170822	4185	654	917	-1.41247	1.83150100925601e-100	Down	7.20411633350951e-101	Usp33	NA	NA	NA	K11848//ubiquitin carboxyl-terminal hydrolase 20/33 [EC:3.4.19.12]	gi|13529590|gb|AAH05506.1|//Usp33 protein, partial [Mus musculus]	ubiquitin specific peptidase 33
216961	1416	363	304	-2.156	2.0900399429323e-100	Down	8.23057023974423e-101	Coro6	GO:0005856//cytoskeleton	GO:0003779//actin binding	GO:0007010//cytoskeleton organization	K13886//coronin-1B/1C/6	gi|41281700|ref|NP_624355.1|//coronin-6 isoform C [Mus musculus];gi|41281697|ref|NP_624354.1|//coronin-6 isoform A [Mus musculus];gi|41281703|ref|NP_624356.1|//coronin-6 isoform B [Mus musculus]	coronin 6
217732	4116	1083	1987	-1.02454	3.89309004962367e-100	Down	1.53486786781217e-100	Cipc	NA	NA	NA	NA	gi|677286759|sp|Q8R0W1.4|CIPC_MOUSE//RecName: Full=CLOCK-interacting pacemaker; AltName: Full=CLOCK-interacting circadian protein;gi|28972824|dbj|BAC65828.1|//mKIAA1737 protein [Mus musculus]	CLOCK interacting protein, circadian
234725	4902	391	358	-2.02731	5.39224020885183e-100	Down	2.12836644408976e-100	Zfp612	NA	GO:0043169//cation binding	NA	K09228//KRAB domain-containing zinc finger protein	gi|283837868|ref|NP_780689.3|//zinc finger protein 23 [Mus musculus]	zinc finger protein 612
18708	5958	564	717	-1.55382	7.60038467010039e-100	Down	3.00685353129691e-100	Pik3r1	GO:0043234;GO:0044444//cytoplasmic part;GO:0042995//cell projection;GO:0043231//intracellular membrane-bounded organelle;GO:0016020//membrane	GO:0005167//neurotrophin TRK receptor binding;GO:0017046//peptide hormone binding;GO:0019902//phosphatase binding;GO:0035258//steroid hormone receptor binding;GO:0052742//phosphatidylinositol kinase activity;GO:0044389//ubiquitin-like protein ligase binding;GO:0035014//phosphatidylinositol 3-kinase regulator activity;GO:0019900//kinase binding;GO:0070851//growth factor receptor binding	GO:0008285//negative regulation of cell proliferation;GO:0006464//cellular protein modification process;GO:0043066//negative regulation of apoptotic process;GO:0008217//regulation of blood pressure;GO:0006366//transcription by RNA polymerase II;GO:0002762//negative regulation of myeloid leukocyte differentiation;GO:0006508//proteolysis;GO:0043434//response to peptide hormone;GO:0045445//myoblast …	K02649//phosphoinositide-3-kinase regulatory subunit alpha/beta/delta	gi|117320524|ref|NP_001070963.1|//phosphatidylinositol 3-kinase regulatory subunit alpha isoform 2 [Mus musculus];gi|68299809|ref|NP_001020126.1|//phosphatidylinositol 3-kinase regulatory subunit alpha isoform 1 [Mus musculus]	phosphatidylinositol 3-kinase, regulatory subunit, polypeptide 1 (p85 alpha)
76491	1490	440	455	-1.85174	8.93616125125945e-100	Down	3.54343874333417e-100	Abhd14b	GO:0043231//intracellular membrane-bounded organelle	GO:0003824//catalytic activity	NA	K13706//abhydrolase domain-containing protein 14	gi|148689194|gb|EDL21141.1|//abhydrolase domain containing 14b, isoform CRA_b [Mus musculus]	abhydrolase domain containing 14b
78658	5519	506	592	-1.67364	1.05889931022861e-99	Down	4.20364813696741e-100	Ncapd3	GO:0001674//female germ cell nucleus;GO:0000794//condensed nuclear chromosome;GO:0005720//nuclear heterochromatin	GO:0042393//histone binding	GO:0000070//mitotic sister chromatid segregation	K11491//condensin-2 complex subunit D3	gi|161016797|ref|NP_835214.2|//condensin-2 complex subunit D3 [Mus musculus]	non-SMC condensin II complex, subunit D3
100683	12476	735	1113	-1.30147	1.2336753574313e-99	Down	4.90869886700368e-100	Trrap	NA	NA	NA	K08874//transformation/transcription domain-associated protein	gi|124486949|ref|NP_001074831.1|//transformation/transcription domain-associated protein [Mus musculus]	transformation/transcription domain-associated protein
68796	2762	1008	1796	-1.06681	1.35954745549315e-99	Down	5.41571653834827e-100	Tmem214	GO:0031224//intrinsic component of membrane;GO:0005874//microtubule	NA	NA	NA	gi|31559970|ref|NP_653108.2|//transmembrane protein 214 [Mus musculus]	transmembrane protein 214
269424	5486	570	734	-1.53528	3.64821273471907e-99	Down	1.45823150718968e-99	Jade1	GO:0043231//intracellular membrane-bounded organelle	GO:0046914//transition metal ion binding	GO:0043967//histone H4 acetylation;GO:0012501//programmed cell death;GO:0006351//transcription, DNA-templated	K11347//protein Jade-1	gi|568921326|ref|XP_006500847.1|//PREDICTED: protein Jade-1 isoform X1 [Mus musculus];gi|37360554|dbj|BAC98255.1|//mKIAA1807 protein [Mus musculus]	jade family PHD finger 1
77552	1190	302	2755	1.28932899738329	1.23466570315798e-98	Up	4.9463260460901e-99	Shisa4	GO:0031224//intrinsic component of membrane	NA	NA	K10135//scotin	gi|148707634|gb|EDL39581.1|//transmembrane protein 58, partial [Mus musculus]	shisa family member 4
57317	2254	828	1347	-1.19806	1.32110485413857e-98	Down	5.30463418071676e-99	Srsf4	GO:0016604//nuclear body	GO:0036094//small molecule binding;GO:0003676//nucleic acid binding	GO:0006366//transcription by RNA polymerase II;GO:0006405//RNA export from nucleus;GO:0000398//mRNA splicing, via spliceosome	K12893//splicing factor, arginine/serine-rich 4/5/6	gi|940753759|ref|XP_014318511.1|//PREDICTED: serine/arginine-rich splicing factor 4 [Myotis lucifugus]	serine/arginine-rich splicing factor 4
108958	3394	592	788	-1.4875	2.59455370368218e-98	Down	1.04533100942642e-98	Fam73b	GO:0031224//intrinsic component of membrane	NA	GO:0001501//skeletal system development	NA	gi|148676517|gb|EDL08464.1|//RIKEN cDNA 5730472N09, isoform CRA_c, partial [Mus musculus];gi|74178322|dbj|BAE32434.1|//unnamed protein product [Mus musculus]	family with sequence similarity 73, member B
66548	3041	557	710	-1.54996	2.78915268663194e-98	Down	1.1250021613978e-98	Adamtsl5	NA	NA	NA	K15686//RNA-binding protein MEX3 [EC:2.3.2.27];K08625//a disintegrin and metalloproteinase with thrombospondin motifs 10 [EC:3.4.24.-]	gi|148699613|gb|EDL31560.1|//ADAMTS-like 5, isoform CRA_d, partial [Mus musculus]	ADAMTS-like 5
21678	2452	406	394	-1.94339	2.89283408309374e-98	Down	1.16813742702456e-98	Tead3	GO:0043231//intracellular membrane-bounded organelle;GO:0043234	GO:0001071	GO:0035556//intracellular signal transduction;GO:0006366//transcription by RNA polymerase II	K09448//transcriptional enhancer factor	gi|196049391|ref|NP_001091696.2|//transcriptional enhancer factor TEF-5 isoform 1 [Mus musculus] ;gi|18203903|gb|AAH21364.1|//Tead3 protein, partial [Mus musculus]	TEA domain family member 3
11308	3290	680.58	993.89	-1.35378	4.61811599674977e-98	Down	1.86691285307566e-98	Abi1	NA	NA	NA	K05751//abl interactor 2	NA	abl-interactor 1
57261	5948	797	1275	-1.22226	5.63252826055205e-98	Down	2.28212028323181e-98	Brd4	GO:0000785//chromatin;GO:0000228//nuclear chromosome	GO:0003676//nucleic acid binding	GO:0043966//histone H3 acetylation;GO:0001832//blastocyst growth;GO:0051099//positive regulation of binding;GO:0006368//transcription elongation from RNA polymerase II promoter;GO:0043967//histone H4 acetylation;GO:0000086//G2/M transition of mitotic cell cycle	K11722//bromodomain-containing protein 4	gi|148708381|gb|EDL40328.1|//bromodomain containing 4, isoform CRA_c, partial [Mus musculus]	bromodomain containing 4
20308	3008	437	457	-1.83554	5.90149935496551e-98	Down	2.39378237963044e-98	Ccl9	GO:0044421//extracellular region part	GO:0005125//cytokine activity;GO:0048020//CCR chemokine receptor binding	GO:0002376//immune system process;GO:0006935//chemotaxis;GO:0012501//programmed cell death	K05511//C-C motif chemokine 15/23;K05510//C-C motif chemokine 6	gi|6755434|ref|NP_035468.1|//C-C motif chemokine 9 precursor [Mus musculus]	chemokine (C-C motif) ligand 9
574437	1636	222.61	82.84	-3.32622	9.50032949477194e-98	Down	3.86651011593771e-98	Xlr3b	NA	NA	NA	K19528//synaptonemal complex protein 3	gi|126032309|ref|NP_001075112.1|//X-linked lymphocyte-regulated protein 3B [Mus musculus]	X-linked lymphocyte-regulated 3B
106064	5094	616	846	-1.44238	1.02475005626642e-97	Down	4.17525887640787e-98	AW549877	NA	NA	NA	K10291//F-box protein 4;K05080//growth hormone receptor	gi|672041570|ref|XP_008758992.1|//PREDICTED: UPF0600 protein C5orf51 homolog isoform X1 [Rattus norvegicus]	expressed sequence AW549877
224805	3368	720	1090	-1.30184	1.09476761223859e-97	Down	4.4655178656849e-98	Aars2	NA	NA	NA	K01872//alanyl-tRNA synthetase [EC:6.1.1.7]	NA	alanyl-tRNA synthetase 2, mitochondrial
52502	2849	828	1354	-1.19058	1.18253990366546e-97	Down	4.82891530886215e-98	Carhsp1	GO:0035770//ribonucleoprotein granule;GO:0044444//cytoplasmic part;GO:0000178//exosome (RNase complex)	GO:0003729//mRNA binding	GO:0006351//transcription, DNA-templated;GO:0043487//regulation of RNA stability;GO:0019932//second-messenger-mediated signaling	K15441//tRNA-specific adenosine deaminase 2 [EC:3.5.4.-];K00503//dopamine beta-monooxygenase [EC:1.14.17.1]	gi|13385290|ref|NP_080097.1|//calcium-regulated heat stable protein 1 [Mus musculus]	calcium regulated heat stable protein 1
109129	1302	509	3886	1.0324454727595	1.51316615399528e-97	Up	6.19279317053154e-98	Mmadhc	GO:0043231//intracellular membrane-bounded organelle	NA	GO:0006767//water-soluble vitamin metabolic process	K15265	gi|564340867|ref|XP_006234220.1|//PREDICTED: methylmalonic aciduria and homocystinuria type D homolog, mitochondrial isoform X1 [Rattus norvegicus]	methylmalonic aciduria (cobalamin deficiency) cblD type, with homocystinuria
56752	2834	414	413	-1.90359	1.70753342768715e-97	Down	7.00379134909846e-98	Aldh9a1	GO:0016020//membrane;GO:0044444//cytoplasmic part;GO:0043231//intracellular membrane-bounded organelle	GO:0000166//nucleotide binding;GO:0042802//identical protein binding;GO:0004029//aldehyde dehydrogenase (NAD) activity	GO:0044710;GO:0006578//amino-acid betaine biosynthetic process;GO:0042133//neurotransmitter metabolic process;GO:0044767	K00149//aldehyde dehydrogenase family 9 member A1 [EC:1.2.1.47 1.2.1.3]	gi|115334671|ref|NP_064377.2|//4-trimethylaminobutyraldehyde dehydrogenase precursor [Mus musculus]	aldehyde dehydrogenase 9, subfamily A1
77980	6268	793	1271	-1.21953	3.68215666319585e-97	Down	1.51198492148713e-97	Sbf1	GO:0043231//intracellular membrane-bounded organelle	GO:0042578//phosphoric ester hydrolase activity;GO:0008289//lipid binding;GO:0005088//Ras guanyl-nucleotide exchange factor activity;GO:0019212//phosphatase inhibitor activity	GO:0006796//phosphate-containing compound metabolic process;GO:0048232//male gamete generation;GO:0044092//negative regulation of molecular function	K18061//myotubularin-related protein 5/13	gi|281604100|ref|NP_001164032.1|//myotubularin-related protein 5 isoform 1 [Mus musculus];gi|37360634|dbj|BAC98295.1|//mKIAA3020 protein [Mus musculus]	SET binding factor 1
12675	3496	693	1030	-1.32839	5.15146684893255e-97	Down	2.11766270104102e-97	Chuk	GO:0043231//intracellular membrane-bounded organelle;GO:0044444//cytoplasmic part;GO:0043234;GO:0005887//integral component of plasma membrane	GO:0032550//purine ribonucleoside binding;GO:0004674//protein serine/threonine kinase activity;GO:0046983//protein dimerization activity	GO:0002237//response to molecule of bacterial origin;GO:0007589//body fluid secretion;GO:0042476//odontogenesis;GO:0002573//myeloid leukocyte differentiation;GO:0002009//morphogenesis of an epithelium;GO:0007249//I-kappaB kinase/NF-kappaB signaling;GO:0042692//muscle cell differentiation;GO:0006468//protein phosphorylation;GO:0007265//Ras protein signal transduction;GO:0050673//epithelial cell pr…	K04467//inhibitor of nuclear factor kappa-B kinase subunit alpha [EC:2.7.11.10]	gi|242332490|ref|NP_001155882.1|//inhibitor of nuclear factor kappa-B kinase subunit alpha isoform 2 [Mus musculus];gi|242332488|ref|NP_031726.2|//inhibitor of nuclear factor kappa-B kinase subunit alpha isoform 1 [Mus musculus]	conserved helix-loop-helix ubiquitous kinase
70354	6797	531	660	-1.58635	6.05713881117862e-97	Down	2.49272031555438e-97	Secisbp2l	NA	NA	NA	K19539//selenocysteine insertion sequence-binding protein 2	gi|50510425|dbj|BAD32198.1|//mKIAA0256 protein [Mus musculus]	SECIS binding protein 2-like
382793	6275	439	467	-1.8109	1.25001368338026e-96	Down	5.15560340241972e-97	Mtx3	NA	NA	NA	K17776//metaxin	gi|242397501|ref|NP_001156417.1|//metaxin-3 [Mus musculus]	metaxin 3
329559	4610	556	718	-1.5312	2.0773626723986e-96	Down	8.57739913347555e-97	Zfp335	NA	NA	NA	K09228//KRAB domain-containing zinc finger protein	NA	zinc finger protein 335
74334	5308	1020	1855	-1.03725	2.54630198304645e-96	Down	1.05368002751262e-96	Ranbp10	GO:0043231//intracellular membrane-bounded organelle;GO:0005874//microtubule	GO:0017016//Ras GTPase binding;GO:0015631//tubulin binding;GO:0005088//Ras guanyl-nucleotide exchange factor activity	GO:0019222//regulation of metabolic process	K12169//Kip1 ubiquitination-promoting complex protein 1 [EC:2.3.2.27];K13177//ATP-dependent RNA helicase DDX1 [EC:3.6.4.13]	gi|40804757|ref|NP_665823.2|//ran-binding protein 10 [Mus musculus]	RAN binding protein 10
22064	3342	427.69	446	-1.83962	3.38637542355977e-96	Down	1.40284900375583e-96	Trpc2	NA	NA	NA	K04965//transient receptor potential cation channel subfamily C member 2	gi|158187554|ref|NP_001103367.1|//short transient receptor potential channel 2 [Mus musculus]	transient receptor potential cation channel, subfamily C, member 2
20716	2085	231	99	-3.1225	5.78044940939646e-96	Down	2.39725310828147e-96	Serpina3n	NA	NA	NA	K04525//serpin peptidase inhibitor, clade A	gi|130503301|ref|NP_033278.2|//serine protease inhibitor A3N precursor [Mus musculus]	serine (or cysteine) peptidase inhibitor, clade A, member 3N
66713	3688	833	1379	-1.17287	5.78845051261567e-96	Down	2.40320351060344e-96	Actr2	GO:0030864//cortical actin cytoskeleton	GO:0032550//purine ribonucleoside binding;GO:0008092//cytoskeletal protein binding	GO:0045010//actin nucleation;GO:0046907//intracellular transport	K17260//actin-related protein 2	gi|5031571|ref|NP_005713.1|//actin-related protein 2 isoform b [Homo sapiens]	ARP2 actin-related protein 2
12751	3573	990	1782	-1.05211	1.05760462355278e-95	Down	4.39568926293053e-96	Tpp1	NA	NA	NA	K01279//tripeptidyl-peptidase I [EC:3.4.14.9]	NA	tripeptidyl peptidase I
22215	4902	794	1284	-1.20667	1.0713792981471e-95	Down	4.45781244146979e-96	Ube3a	GO:0044444//cytoplasmic part;GO:0043231//intracellular membrane-bounded organelle	GO:0019787//ubiquitin-like protein transferase activity;GO:0003712//transcription coregulator activity;GO:0005488//binding	GO:0030518//intracellular steroid hormone receptor signaling pathway;GO:0006897//endocytosis;GO:0008585//female gonad development;GO:0000209//protein polyubiquitination;GO:0006366//transcription by RNA polymerase II;GO:0019941//modification-dependent protein catabolic process;GO:0009967//positive regulation of signal transduction	K10587//ubiquitin-protein ligase E3 A [EC:2.3.2.26]	gi|76880494|ref|NP_035798.2|//ubiquitin-protein ligase E3A isoform 2 [Mus musculus];gi|60360606|dbj|BAD90321.1|//mKIAA4216 protein [Mus musculus]	ubiquitin protein ligase E3A
50771	5459	837	1394	-1.16417	2.67200729752889e-95	Down	1.11420325554191e-95	Atp9b	GO:0043231//intracellular membrane-bounded organelle;GO:0031224//intrinsic component of membrane;GO:0044444//cytoplasmic part	GO:0008324//cation transmembrane transporter activity;GO:0046872//metal ion binding;GO:0005548//phospholipid transporter activity;GO:0003824//catalytic activity;GO:0032550//purine ribonucleoside binding	GO:0034067//protein localization to Golgi apparatus;GO:0006869//lipid transport;GO:0006811//ion transport	K01530//phospholipid-translocating ATPase [EC:7.6.2.1]	gi|320089590|ref|NP_001188498.1|//probable phospholipid-transporting ATPase IIB isoform 1 [Mus musculus];gi|40807502|ref|NP_056620.2|//probable phospholipid-transporting ATPase IIB isoform 2 [Mus musculus]	ATPase, class II, type 9B
68298	4527	339	279	-2.18112	3.0701601482664e-95	Down	1.28162555601645e-95	Ncapd2	GO:0031981//nuclear lumen;GO:0000796//condensin complex	GO:0005515//protein binding	GO:0000070//mitotic sister chromatid segregation	K06677//condensin complex subunit 1	gi|37359800|dbj|BAC97878.1|//mKIAA0159 protein [Mus musculus]	non-SMC condensin I complex, subunit D2
228361	5056	851	1430	-1.15132	3.42452289006343e-95	Down	1.4311100524931e-95	Ambra1	GO:0031982//vesicle	NA	GO:0048869//cellular developmental process;GO:0006915//apoptotic process;GO:0044248//cellular catabolic process;GO:0008283//cell proliferation;GO:0007399//nervous system development	K17985//activating molecule in BECN1-regulated autophagy protein 1	gi|148695630|gb|EDL27577.1|//RIKEN cDNA D030051N19, isoform CRA_b, partial [Mus musculus];gi|148695629|gb|EDL27576.1|//RIKEN cDNA D030051N19, isoform CRA_a [Mus musculus]	autophagy/beclin 1 regulator 1
69632	10483	703.99	1068.85	-1.29767	4.2945326958963e-95	Down	1.79664051250615e-95	Arhgef12	GO:0044424//intracellular part	GO:0008289//lipid binding;GO:0005088//Ras guanyl-nucleotide exchange factor activity	GO:0007266//Rho protein signal transduction;GO:0045744//negative regulation of G protein-coupled receptor signaling pathway	K07532//Rho guanine nucleotide exchange factor 12	gi|148693599|gb|EDL25546.1|//Rho guanine nucleotide exchange factor (GEF) 12, isoform CRA_b, partial [Mus musculus]	Rho guanine nucleotide exchange factor (GEF) 12
81702	9313	819	1351	-1.17801	4.96905804317706e-95	Down	2.08335096572738e-95	Ankrd17	GO:0043231//intracellular membrane-bounded organelle	GO:0003676//nucleic acid binding	GO:0001568//blood vessel development;GO:0051145//smooth muscle cell differentiation	K16726//ankyrin repeat domain-containing protein 17	gi|148673380|gb|EDL05327.1|//ankyrin repeat domain 17, isoform CRA_d, partial [Mus musculus];gi|568936351|ref|XP_006535350.1|//PREDICTED: ankyrin repeat domain-containing protein 17 isoform X1 [Mus musculus]	ankyrin repeat domain 17
18596	5412	1011	1843	-1.03383	5.54988389652115e-95	Down	2.32939450317507e-95	Pdgfrb	GO:0016021//integral component of membrane;GO:0031982//vesicle;GO:0005764//lysosome;GO:0044459//plasma membrane part	GO:0019838//growth factor binding;GO:0032550//purine ribonucleoside binding;GO:0005017//platelet-derived growth factor-activated receptor activity;GO:0070851//growth factor receptor binding	GO:0001570//vasculogenesis;GO:0072049//comma-shaped body morphogenesis;GO:0043410//positive regulation of MAPK cascade;GO:0043551//regulation of phosphatidylinositol 3-kinase activity;GO:0072110//glomerular mesangial cell proliferation;GO:0060973//cell migration involved in heart development;GO:0030239//myofibril assembly;GO:0048871//multicellular organismal homeostasis;GO:0034767//positive regul…	K05089//platelet-derived growth factor receptor beta [EC:2.7.10.1]	gi|148677841|gb|EDL09788.1|//platelet derived growth factor receptor, beta polypeptide, isoform CRA_b, partial [Mus musculus]	platelet derived growth factor receptor, beta polypeptide
52231	2683	624.59	883.42	-1.39991	8.93112626972191e-95	Down	3.7566904408853e-95	Ankzf1	GO:0044464//cell part	GO:0046872//metal ion binding;GO:0046914//transition metal ion binding	NA	K14816//pre-60S factor REI1	gi|390198551|ref|NP_001254549.1|//ankyrin repeat and zinc finger domain-containing protein 1 isoform 2 [Mus musculus];gi|149016152|gb|EDL75398.1|//ankyrin repeat containing protein RGD1359242, isoform CRA_c [Rattus norvegicus];gi|110832745|sp|Q80UU1.2|ANKZ1_MOUSE//RecName: Full=Ankyrin repeat and zinc finger domain-containing protein 1	ankyrin repeat and zinc finger domain containing 1
74440	4362	369	338	-2.0267	1.90360884669218e-94	Down	8.03309934968868e-95	Cmip	GO:0043231//intracellular membrane-bounded organelle	GO:0008289//lipid binding	NA	K10276//F-box and leucine-rich repeat protein 10/11 [EC:1.14.11.27]	gi|254028208|ref|NP_083217.1|//C-Maf-inducing protein isoform 2 [Mus musculus];gi|254028206|ref|NP_001156734.1|//C-Maf-inducing protein isoform 1 [Mus musculus]	c-Maf inducing protein
226691	3496	339	282	-2.16569	2.03064364585349e-94	Down	8.57841155539212e-95	AI607873	NA	NA	NA	K12966//absent in melanoma 2;K12971//interferon-activable protein 202	gi|325995159|ref|NP_001191839.1|//uncharacterized protein LOC226691 [Mus musculus]	expressed sequence AI607873
19763	2048	684	1026	-1.31514	2.42345408757497e-94	Down	1.02488513102841e-94	Ring1	GO:0031519//PcG protein complex;GO:0043232//intracellular non-membrane-bounded organelle;GO:0044451//nucleoplasm part	GO:0005488//binding	GO:0007275//multicellular organism development;GO:0016574//histone ubiquitination;GO:0006351//transcription, DNA-templated	K10695//E3 ubiquitin-protein ligase RNF1/2 [EC:2.3.2.27]	gi|884926991|ref|XP_013012447.1|//PREDICTED: E3 ubiquitin-protein ligase RING1 isoform X1 [Cavia porcellus]	ring finger protein 1
67609	1331	339	2919	1.20601416561577	3.27818404276289e-94	Up	1.39082479081571e-94	4930453N24Rik	NA	NA	GO:0012501//programmed cell death	NA	gi|148665825|gb|EDK98241.1|//mCG127693 [Mus musculus]	RIKEN cDNA 4930453N24 gene
72194	8607	537	688	-1.54262	3.49460439754745e-94	Down	1.48423388676198e-94	Fbxl20	GO:0044424//intracellular part	NA	NA	K10268//F-box and leucine-rich repeat protein 2/20	gi|60359876|dbj|BAD90157.1|//mKIAA4147 protein [Mus musculus]	F-box and leucine-rich repeat protein 20
56210	4279	618.67	874.14	-1.40141	4.78581954074007e-94	Down	2.03699336709321e-94	Rev1	GO:0043231//intracellular membrane-bounded organelle	GO:0003677//DNA binding;GO:0034061//DNA polymerase activity;GO:0043169//cation binding	GO:0009416//response to light stimulus;GO:0019985//translesion synthesis	K03515//DNA repair protein REV1 [EC:2.7.7.-]	gi|40254551|ref|NP_062516.2|//DNA repair protein REV1 [Mus musculus]	REV1, DNA directed polymerase
50770	7443	781	1265	-1.20436	6.91869268441471e-94	Down	2.95739504954976e-94	Atp11a	GO:0005768//endosome;GO:0031224//intrinsic component of membrane	GO:0032550//purine ribonucleoside binding;GO:0003824//catalytic activity;GO:0005548//phospholipid transporter activity;GO:0046872//metal ion binding;GO:0008324//cation transmembrane transporter activity	GO:0006869//lipid transport;GO:0006811//ion transport	K01530//phospholipid-translocating ATPase [EC:7.6.2.1]	gi|652698139|ref|NP_001280596.1|//probable phospholipid-transporting ATPase IH isoform 2 [Mus musculus]	ATPase, class VI, type 11A
104776	3420	938	1663	-1.07397	8.17317861601608e-94	Down	3.49734165829635e-94	Aldh6a1	NA	NA	NA	K00140//malonate-semialdehyde dehydrogenase (acetylating) / methylmalonate-semialdehyde dehydrogenase [EC:1.2.1.18 1.2.1.27]	NA	aldehyde dehydrogenase family 6, subfamily A1
74164	4505	885	1527	-1.11315	8.31375863866366e-94	Down	3.56127706158151e-94	Nfx1	GO:0043231//intracellular membrane-bounded organelle	GO:0003676//nucleic acid binding;GO:0003824//catalytic activity;GO:0046914//transition metal ion binding;GO:0001071	GO:0006366//transcription by RNA polymerase II;GO:0010558//negative regulation of macromolecule biosynthetic process	K12236//transcriptional repressor NF-X1	gi|110347529|ref|NP_076228.2|//transcriptional repressor NF-X1 isoform 1 [Mus musculus];gi|594190924|ref|NP_001277377.1|//transcriptional repressor NF-X1 isoform 2 [Mus musculus] ;gi|755506897|ref|XP_011248425.1|//PREDICTED: transcriptional repressor NF-X1 isoform X1 [Mus musculus]	nuclear transcription factor, X-box binding 1
67249	2688	610	856	-1.4113	9.94137823149131e-94	Down	4.26300397488166e-94	Tbc1d19	GO:0044464//cell part	NA	NA	NA	gi|148705735|gb|EDL37682.1|//TBC1 domain family, member 19, isoform CRA_a [Mus musculus]	TBC1 domain family, member 19
21886	2750	382	366	-1.96183	1.01893617806655e-93	Down	4.37397628714174e-94	Tle2	GO:0043231//intracellular membrane-bounded organelle	NA	GO:0006351//transcription, DNA-templated;GO:0030178//negative regulation of Wnt signaling pathway	K04497//groucho	gi|356991206|ref|NP_001239330.1|//transducin-like enhancer protein 2 isoform 2 [Mus musculus] ;gi|9789971|ref|NP_062699.1|//transducin-like enhancer protein 2 isoform 1 [Mus musculus]	transducin-like enhancer of split 2
226154	2783	966.65	1741.2	-1.05109	2.37929633173791e-93	Down	1.02243990434896e-93	Lzts2	GO:0005856//cytoskeleton	NA	GO:0008219//cell death;GO:0007049//cell cycle;GO:0050794//regulation of cellular process	NA	gi|37360556|dbj|BAC98256.1|//mKIAA1813 protein [Mus musculus]	leucine zipper, putative tumor suppressor 2
56222	1258	155	1808	1.6439516903908	3.52107569806733e-93	Up	1.51469065417069e-93	Cited4	GO:0043231//intracellular membrane-bounded organelle	GO:0003712//transcription coregulator activity	GO:0006351//transcription, DNA-templated;GO:0048545//response to steroid hormone	NA	gi|9625010|ref|NP_062509.1|//cbp/p300-interacting transactivator 4 [Mus musculus]	Cbp/p300-interacting transactivator, with Glu/Asp-rich carboxy-terminal domain, 4
14261	2349	986	1794	-1.03658	4.41777782537966e-93	Down	1.90244144021352e-93	Fmo1	GO:0031224//intrinsic component of membrane;GO:0005789//endoplasmic reticulum membrane	GO:0016709//oxidoreductase activity, acting on paired donors, with incorporation or reduction of molecular oxygen, NAD(P)H as one donor, and incorporation of one atom of oxygen;GO:0000166//nucleotide binding	GO:0002237//response to molecule of bacterial origin;GO:0055114//oxidation-reduction process;GO:0019748//secondary metabolic process;GO:0006950//response to stress;GO:0044237//cellular metabolic process	K00485//dimethylaniline monooxygenase (N-oxide forming) [EC:1.14.13.8]	gi|6753890|ref|NP_034361.1|//dimethylaniline monooxygenase [N-oxide-forming] 1 [Mus musculus]	flavin containing monooxygenase 1
12583	1530	203	67	-3.49935	5.15923700461087e-93	Down	2.22408439913263e-93	Cdo1	GO:0044444//cytoplasmic part	GO:0016702//oxidoreductase activity, acting on single donors with incorporation of molecular oxygen, incorporation of two atoms of oxygen;GO:0005506//iron ion binding	GO:0007589//body fluid secretion;GO:0001101//response to acid chemical;GO:0031960//response to corticosteroid;GO:0046683//response to organophosphorus;GO:0019530//taurine metabolic process;GO:0097305//response to alcohol;GO:0043434//response to peptide hormone;GO:0019448//L-cysteine catabolic process	K00456//cysteine dioxygenase [EC:1.13.11.20]	gi|14719434|ref|NP_149026.1|//cysteine dioxygenase type 1 [Mus musculus]	cysteine dioxygenase 1, cytosolic
94282	3654	350	309	-2.07985	1.15856593170865e-92	Down	5.01024217127994e-93	Sfxn5	GO:0043231//intracellular membrane-bounded organelle;GO:0031224//intrinsic component of membrane;GO:0019866//organelle inner membrane	GO:0015142//tricarboxylic acid transmembrane transporter activity	GO:0006842//tricarboxylic acid transport;GO:0055080//cation homeostasis;GO:0044763	K03351//anaphase-promoting complex subunit 4	gi|30519995|ref|NP_848754.1|//sideroflexin-5 [Mus musculus]	sideroflexin 5
72042	1642	477	566	-1.65329	1.62902536057938e-92	Down	7.05216136827858e-93	Cotl1	GO:0005635//nuclear envelope;GO:0043232//intracellular non-membrane-bounded organelle	GO:0008092//cytoskeletal protein binding	GO:0006952//defense response	NA	gi|148679670|gb|EDL11617.1|//coactosin-like 1 (Dictyostelium), isoform CRA_b, partial [Mus musculus]	coactosin-like 1 (Dictyostelium)
208501	494	190	2024	1.51303509961321	1.77778543525717e-92	Up	7.70423802496536e-93	1810043H04Rik	GO:0043231//intracellular membrane-bounded organelle	NA	NA	NA	gi|148702781|gb|EDL34728.1|//mCG15041, partial [Mus musculus]	RIKEN cDNA 1810043H04 gene
77683	4961	360	329	-2.03001	2.19442076094512e-92	Down	9.51975399246059e-93	Ehmt1	NA	NA	NA	K11420//euchromatic histone-lysine N-methyltransferase [EC:2.1.1.43]	gi|157838007|ref|NP_766133.2|//histone-lysine N-methyltransferase EHMT1 isoform 2 [Mus musculus];gi|568914512|ref|XP_006498492.1|//PREDICTED: histone-lysine N-methyltransferase EHMT1 isoform X8 [Mus musculus];gi|157838004|ref|NP_001103156.1|//histone-lysine N-methyltransferase EHMT1 isoform 3 [Mus musculus];gi|157838009|ref|NP_001103157.1|//histone-lysine N-methyltransferase EHMT1 isoform 4 [Mus …	euchromatic histone methyltransferase 1
13435	8913	571	776	-1.45754	4.00228857034188e-92	Down	1.73807782096807e-92	Dnmt3a	GO:0034399//nuclear periphery;GO:0000790//nuclear chromatin	GO:0043565//sequence-specific DNA binding;GO:0043169//cation binding;GO:0003886//DNA (cytosine-5-)-methyltransferase activity	GO:0043200//response to amino acid;GO:0006325//chromatin organization;GO:0048232//male gamete generation;GO:0006790//sulfur compound metabolic process;GO:0006342//chromatin silencing;GO:0032776//DNA methylation on cytosine;GO:0006366//transcription by RNA polymerase II;GO:0044026//DNA hypermethylation	K17398//DNA (cytosine-5)-methyltransferase 3A [EC:2.1.1.37]	gi|6681209|ref|NP_031898.1|//DNA (cytosine-5)-methyltransferase 3A isoform 1 [Mus musculus];gi|13938621|gb|AAH07466.1|//DNA methyltransferase 3A [Mus musculus]	DNA methyltransferase 3A
108911	3790	544	715	-1.50577	4.03923650265324e-92	Down	1.75596001438073e-92	Rcc2	GO:0015630//microtubule cytoskeleton;GO:0044427//chromosomal part;GO:0031981//nuclear lumen;GO:0044444//cytoplasmic part	NA	GO:0007067	K10614//E3 ubiquitin-protein ligase HERC3 [EC:2.3.2.26];K10615//E3 ubiquitin-protein ligase HERC4 [EC:2.3.2.26]	gi|33239431|ref|NP_776292.1|//protein RCC2 [Mus musculus]	regulator of chromosome condensation 2
68490	2179	482	580	-1.63308	7.21173169390607e-92	Down	3.14496354361141e-92	Zfp579	NA	GO:0005488//binding	NA	K09230//SCAN domain-containing zinc finger protein	gi|66955864|ref|NP_081017.1|//zinc finger protein 579 [Mus musculus]	zinc finger protein 579
226026	5673	438	490	-1.73825	3.2939102969917e-91	Down	1.44393036435833e-91	Smc5	GO:0044427//chromosomal part;GO:0016604//nuclear body;GO:0000793//condensed chromosome	GO:0032550//purine ribonucleoside binding	GO:0007569//cell aging;GO:0034088//maintenance of mitotic sister chromatid cohesion;GO:0000725//recombinational repair;GO:0007091//metaphase/anaphase transition of mitotic cell cycle;GO:0000723//telomere maintenance	K20478//golgin subfamily B member 1;K06674//structural maintenance of chromosome 2	gi|148709653|gb|EDL41599.1|//mCG5312, isoform CRA_b, partial [Mus musculus];gi|358248335|ref|NP_001239613.1|//structural maintenance of chromosomes protein 5 isoform 1 [Mus musculus]	structural maintenance of chromosomes 5
56233	3924	879	1533	-1.09768	3.8475768346967e-91	Down	1.68838724317806e-91	Hdac7	GO:0043231//intracellular membrane-bounded organelle	GO:0043169//cation binding;GO:0003712//transcription coregulator activity;GO:0017136//NAD-dependent histone deacetylase activity;GO:0008134//transcription factor binding;GO:0019901//protein kinase binding	GO:0034329//cell junction assembly;GO:0001818//negative regulation of cytokine production;GO:0006952//defense response;GO:0001649//osteoblast differentiation;GO:0016575//histone deacetylation;GO:0014706//striated muscle tissue development;GO:0030098//lymphocyte differentiation;GO:0048646//anatomical structure formation involved in morphogenesis;GO:0043536//positive regulation of blood vessel endo…	K11408//histone deacetylase 7 [EC:3.5.1.98]	gi|148672274|gb|EDL04221.1|//histone deacetylase 7A, isoform CRA_c, partial [Mus musculus];gi|40254548|ref|NP_062518.2|//histone deacetylase 7 isoform 4 [Mus musculus];gi|568992931|ref|XP_006521266.1|//PREDICTED: histone deacetylase 7 isoform X4 [Mus musculus];gi|324073138|ref|NP_001191206.1|//histone deacetylase 7 isoform 3 [Mus musculus] ;gi|148672275|gb|EDL04222.1|//histone deacetylase 7A, iso…	histone deacetylase 7
56706	2161	808	1353	-1.15637	4.17203206319793e-91	Down	1.83266130979688e-91	Ccnl1	GO:0016604//nuclear body	GO:0005515//protein binding	GO:0006351//transcription, DNA-templated;GO:0050794//regulation of cellular process	K15188//cyclin T	gi|148683588|gb|EDL15535.1|//mCG8564, isoform CRA_b, partial [Mus musculus]	cyclin L1
26920	7612	531	693	-1.51596	7.59832753072865e-91	Down	3.34119583790181e-91	Cntrl	NA	NA	NA	K16770//centriolin	NA	centriolin
72180	2770	403	420	-1.84049	8.13849994872256e-91	Down	3.58242551892336e-91	Zfp661	GO:0043231//intracellular membrane-bounded organelle	GO:0046914//transition metal ion binding;GO:0003676//nucleic acid binding	GO:0006351//transcription, DNA-templated	K09228//KRAB domain-containing zinc finger protein	gi|148696250|gb|EDL28197.1|//zinc finger protein 661, isoform CRA_a, partial [Mus musculus]	zinc finger protein 661
30954	775	182	1958	1.52726754265485	9.673484403081e-91	Up	4.26689658845588e-91	Siva1	GO:0031981//nuclear lumen	GO:0016505//peptidase activator activity involved in apoptotic process;GO:0032813//tumor necrosis factor receptor superfamily binding;GO:0046914//transition metal ion binding;GO:0004872	GO:0006919//activation of cysteine-type endopeptidase activity involved in apoptotic process;GO:0012502//induction of programmed cell death;GO:0043029//T cell homeostasis;GO:0043433//negative regulation of DNA-binding transcription factor activity;GO:0051707//response to other organism	NA	gi|240120128|ref|NP_001155209.1|//apoptosis regulatory protein Siva isoform 2 [Mus musculus];gi|240120126|ref|NP_038957.2|//apoptosis regulatory protein Siva isoform 1 [Mus musculus]	SIVA1, apoptosis-inducing factor
320150	4563	664	1002	-1.30648	9.88250281732558e-91	Down	4.3635868492107e-91	Zdhhc17	GO:0000139//Golgi membrane;GO:0031224//intrinsic component of membrane	GO:0060089//molecular transducer activity;GO:0046873//metal ion transmembrane transporter activity;GO:0046914//transition metal ion binding;GO:0016409//palmitoyltransferase activity	GO:0006497//protein lipidation;GO:0007249//I-kappaB kinase/NF-kappaB signaling;GO:0015031//protein transport;GO:0070838//divalent metal ion transport	K20032//palmitoyltransferase ZDHHC13/17 [EC:2.3.1.225]	gi|817344043|ref|XP_012297503.1|//PREDICTED: palmitoyltransferase ZDHHC17 [Aotus nancymaae]	zinc finger, DHHC domain containing 17
20307	517	210	82	-3.2568	1.05306718400472e-90	Down	4.65457241945061e-91	Ccl8	GO:0044421//extracellular region part	GO:0016301//kinase activity;GO:0005125//cytokine activity;GO:0005539//glycosaminoglycan binding;GO:0060229//lipase activator activity	GO:0002376//immune system process;GO:0070838//divalent metal ion transport;GO:0051707//response to other organism;GO:0006875//cellular metal ion homeostasis;GO:0006952//defense response;GO:0006464//cellular protein modification process;GO:0042221//response to chemical;GO:0016192//vesicle-mediated transport;GO:0007154//cell communication	K16596//C-C motif chemokine 8	gi|10946818|ref|NP_067418.1|//C-C motif chemokine 8 precursor [Mus musculus]	chemokine (C-C motif) ligand 8
68134	2367	593	835	-1.40636	1.06364028868432e-90	Down	4.70614243167572e-91	Upf3b	NA	NA	NA	K14328//regulator of nonsense transcripts 3	NA	UPF3 regulator of nonsense transcripts homolog B (yeast)
52808	2776	599	849	-1.39689	1.09739725811707e-90	Down	4.86049247545488e-91	Tspyl2	GO:0031981//nuclear lumen	NA	GO:0006325//chromatin organization;GO:0016049//cell growth;GO:0006351//transcription, DNA-templated;GO:0006260//DNA replication;GO:0001932//regulation of protein phosphorylation	K11285//TSPY-like 2	gi|33859738|ref|NP_084112.1|//testis-specific Y-encoded-like protein 2 [Mus musculus]	TSPY-like 2
56195	3361	612	880	-1.37613	1.42632647824724e-90	Down	6.32384195722689e-91	Ptbp2	GO:0043231//intracellular membrane-bounded organelle;GO:0030529	GO:0036094//small molecule binding;GO:0003723//RNA binding	GO:0000245//spliceosomal complex assembly;GO:0042127//regulation of cell proliferation	K14948//polypyrimidine tract-binding protein 2	gi|971408095|ref|XP_015146220.1|//PREDICTED: polypyrimidine tract-binding protein 2 isoform X4 [Gallus gallus]	polypyrimidine tract binding protein 2
18578	3512	977	1793	-1.02416	1.76281160185308e-90	Down	7.83173369061224e-91	Pde4b	GO:0044444//cytoplasmic part;GO:0043231//intracellular membrane-bounded organelle	GO:0043169//cation binding;GO:0004114//3',5'-cyclic-nucleotide phosphodiesterase activity	GO:0006936//muscle contraction;GO:0007154//cell communication;GO:0030595//leukocyte chemotaxis;GO:0046058//cAMP metabolic process;GO:0001776//leukocyte homeostasis;GO:0032496//response to lipopolysaccharide;GO:0042493//response to drug	K13293//cAMP-specific phosphodiesterase 4 [EC:3.1.4.53]	gi|655848944|ref|XP_008263326.1|//PREDICTED: cAMP-specific 3',5'-cyclic phosphodiesterase 4B isoform X4 [Oryctolagus cuniculus];gi|112181198|ref|NP_062814.2|//cAMP-specific 3',5'-cyclic phosphodiesterase 4B isoform 1 [Mus musculus];gi|568928609|ref|XP_006502920.1|//PREDICTED: cAMP-specific 3',5'-cyclic phosphodiesterase 4B isoform X3 [Mus musculus];gi|295789129|ref|NP_001171451.1|//cAMP-specific …	phosphodiesterase 4B, cAMP specific
213054	8606	463	547	-1.65957	2.46084441946707e-90	Down	1.09441102566022e-90	Gabpb2	NA	GO:0042802//identical protein binding;GO:0000975;GO:0046983//protein dimerization activity	GO:0006366//transcription by RNA polymerase II	K09454//GA-binding protein transcription factor, beta	gi|148706839|gb|EDL38786.1|//GA repeat binding protein, beta 2, isoform CRA_b, partial [Mus musculus]	GA repeat binding protein, beta 2
108014	1162	536	709	-1.49655	5.42481607166609e-90	Down	2.41751145839146e-90	Srsf9	GO:0031981//nuclear lumen	GO:0003676//nucleic acid binding;GO:0036094//small molecule binding	GO:0006366//transcription by RNA polymerase II;GO:0006405//RNA export from nucleus;GO:0000245//spliceosomal complex assembly	K12890//splicing factor, arginine/serine-rich 1	gi|13385016|ref|NP_079849.1|//serine/arginine-rich splicing factor 9 [Mus musculus]	serine/arginine-rich splicing factor 9
66659	1756	711	1121	-1.24324	6.05402111002159e-90	Down	2.70066294630581e-90	Acp6	GO:0043231//intracellular membrane-bounded organelle	GO:0016791//phosphatase activity	NA	K14395//lysophosphatidic acid phosphatase type 6 [EC:3.1.3.2]	gi|66773165|ref|NP_062774.2|//lysophosphatidic acid phosphatase type 6 precursor [Mus musculus]	acid phosphatase 6, lysophosphatidic
269401	5390	493	614	-1.58345	6.44510927769711e-90	Down	2.87805587111618e-90	Zfp512b	NA	NA	NA	K00876//uridine kinase [EC:2.7.1.48];K15200//general transcription factor 3C polypeptide 2;K00907//myosin-light-chain kinase [EC:2.7.11.18]	gi|37360280|dbj|BAC98118.1|//mKIAA1196 protein [Mus musculus]	zinc finger protein 512B
69142	1109	266.61	171.21	-2.53907	8.81442469946051e-90	Down	3.94408728816494e-90	Cd209f	NA	GO:0005488//binding	NA	K06563//C-type lectin domain family 4 member M	gi|112180743|gb|AAH21323.1|//Cd209f protein, partial [Mus musculus]	CD209f antigen
192285	6335	509	650	-1.54733	9.06833052681169e-90	Down	4.0618232305811e-90	Phf21a	NA	NA	NA	K10603//autoimmune regulator;K11643//chromodomain-helicase-DNA-binding protein 4 [EC:3.6.4.12]	gi|157841176|ref|NP_001103160.1|//PHD finger protein 21A isoform 2 [Mus musculus] ;gi|157841178|ref|NP_001103161.1|//PHD finger protein 21A isoform 3 [Mus musculus] ;gi|28971718|dbj|BAC65327.1|//PFTF1 [Mus musculus]	PHD finger protein 21A
231834	2652	504	640	-1.55545	1.41918360696639e-89	Down	6.36316153559956e-90	Snx8	GO:0005769//early endosome	GO:0005543//phospholipid binding	GO:0015031//protein transport;GO:0016482//cytosolic transport	K17922//sorting nexin-8	gi|26986581|ref|NP_758481.1|//sorting nexin-8 [Mus musculus]	sorting nexin 8
52552	3088	538	716	-1.48775	1.49356906717046e-89	Down	6.70347371278486e-90	Parp8	NA	NA	NA	K15258//poly [ADP-ribose] polymerase 6/8 [EC:2.4.2.30]	gi|124486598|ref|NP_001074478.1|//poly [ADP-ribose] polymerase 8 [Mus musculus]	poly (ADP-ribose) polymerase family, member 8
12815	6346	352	325	-2.01524	1.52515812609277e-89	Down	6.85218792300887e-90	Col11a2	NA	NA	NA	K19721//collagen, type V/XI/XXIV/XXVII, alpha	NA	collagen, type XI, alpha 2
57745	3507	382	384	-1.89257	1.97997016266998e-89	Down	8.91356196128932e-90	Zfp112	NA	NA	NA	K09228//KRAB domain-containing zinc finger protein	gi|113865973|ref|NP_067282.2|//zinc finger protein 112 [Mus musculus]	zinc finger protein 112
79263	3070	531	701	-1.4994	2.02907966817564e-89	Down	9.14387332977985e-90	Trim39	GO:0044444//cytoplasmic part;GO:0043231//intracellular membrane-bounded organelle	GO:0046914//transition metal ion binding;GO:0003824//catalytic activity;GO:0005515//protein binding	GO:0012501//programmed cell death;GO:0032446//protein modification by small protein conjugation	K12015//tripartite motif-containing protein 39 [EC:2.3.2.27]	gi|60360008|dbj|BAD90223.1|//mKIAA4179 protein [Mus musculus]	tripartite motif-containing 39
68734	4555	567	783	-1.43444	2.22632792371431e-89	Down	1.00530034007496e-89	Smek1	NA	NA	NA	K17491//protein phosphatase 4 regulatory subunit 3	NA	SMEK homolog 1, suppressor of mek1 (Dictyostelium)
53422	1564	300	230	-2.28343	2.7323233726249e-89	Down	1.23626799267613e-89	Ybx2	GO:0030529	GO:0003729//mRNA binding	GO:0044092//negative regulation of molecular function;GO:0043488//regulation of mRNA stability;GO:0007281//germ cell development;GO:0007292//female gamete generation;GO:0006412//translation	K09277//Y-box-binding protein 2	gi|742155949|ref|XP_010845801.1|//PREDICTED: Y-box-binding protein 2 [Bison bison bison]	Y box protein 2
70044	2764	461	548	-1.65069	2.75752974497858e-89	Down	1.2489268193526e-89	Tut1	GO:0005849//mRNA cleavage factor complex;GO:0016604//nuclear body	GO:0003729//mRNA binding;GO:0070569//uridylyltransferase activity;GO:0032550//purine ribonucleoside binding;GO:0005515//protein binding;GO:0046914//transition metal ion binding;GO:0070566//adenylyltransferase activity	GO:0016073//snRNA metabolic process;GO:0000956//nuclear-transcribed mRNA catabolic process;GO:0031124//mRNA 3'-end processing	K18709//speckle targeted PIP5K1A-regulated poly(A) polymerase [EC:2.7.7.19 2.7.7.52]	gi|37574078|ref|NP_932110.1|//speckle targeted PIP5K1A-regulated poly(A) polymerase [Mus musculus]	terminal uridylyl transferase 1, U6 snRNA-specific
246277	2265	354	330	-2.00139	2.95988235001661e-89	Down	1.34326728510824e-89	Csad	GO:0044444//cytoplasmic part	GO:0043168//anion binding;GO:0016831//carboxy-lyase activity	GO:0019448//L-cysteine catabolic process;GO:0019530//taurine metabolic process	K01594//sulfinoalanine decarboxylase [EC:4.1.1.29]	gi|21450351|ref|NP_659191.1|//cysteine sulfinic acid decarboxylase [Mus musculus]	cysteine sulfinic acid decarboxylase
214932	1925	596	851	-1.38626	3.15288068291201e-89	Down	1.43228838942007e-89	Cecr5	GO:0043231//intracellular membrane-bounded organelle	GO:0003824//catalytic activity	NA	NA	gi|21450187|ref|NP_659064.1|//cat eye syndrome critical region protein 5 homolog precursor [Mus musculus]	cat eye syndrome chromosome region, candidate 5
56876	2896	751	1227	-1.19185	6.55017680965159e-89	Down	2.9845454171773e-89	Nsmf	NA	NA	NA	NA	NA	NMDA receptor synaptonuclear signaling and neuronal migration factor
77044	9029	619	907	-1.34894	6.72004428269541e-89	Down	3.06500025807584e-89	Arid2	GO:0044464//cell part	GO:0046914//transition metal ion binding;GO:0003676//nucleic acid binding	GO:0034728//nucleosome organization;GO:0006351//transcription, DNA-templated	K11765//AT-rich interactive domain-containing protein 2	gi|262231796|ref|NP_780460.3|//AT-rich interactive domain-containing protein 2 [Mus musculus]	AT rich interactive domain 2 (ARID, RFX-like)
18640	4628	378	379	-1.89629	9.55875715934154e-89	Down	4.36842554183769e-89	Pfkfb2	GO:0044424//intracellular part	GO:0019900//kinase binding;GO:0032550//purine ribonucleoside binding;GO:0050308//sugar-phosphatase activity;GO:0008443//phosphofructokinase activity	GO:0050796//regulation of insulin secretion;GO:0032787//monocarboxylic acid metabolic process;GO:0009746//response to hexose;GO:0033131//regulation of glucokinase activity;GO:0006007//glucose catabolic process	K19029//6-phosphofructo-2-kinase / fructose-2,6-biphosphatase 2 [EC:2.7.1.105 3.1.3.46]	gi|241666427|ref|NP_001155887.1|//6-phosphofructo-2-kinase/fructose-2,6-bisphosphatase 2 isoform 2 [Mus musculus];gi|34147045|ref|NP_032851.2|//6-phosphofructo-2-kinase/fructose-2,6-bisphosphatase 2 isoform 1 [Mus musculus];gi|241666430|ref|NP_001155888.1|//6-phosphofructo-2-kinase/fructose-2,6-bisphosphatase 2 isoform 3 [Mus musculus]	6-phosphofructo-2-kinase/fructose-2,6-biphosphatase 2
225898	3194	384	391	-1.87404	9.83337029621351e-89	Down	4.4983974255592e-89	Eml3	GO:0015630//microtubule cytoskeleton	GO:0004175//endopeptidase activity	GO:0019538//protein metabolic process	K18596//echinoderm microtubule-associated protein-like 3	gi|148701458|gb|EDL33405.1|//echinoderm microtubule associated protein like 3, isoform CRA_b, partial [Mus musculus]	echinoderm microtubule associated protein like 3
212448	5644	664	1016	-1.28646	1.22569373950991e-88	Down	5.61823560159461e-89	9330159F19Rik	NA	NA	NA	NA	gi|242117990|ref|NP_001156009.1|//uncharacterized protein KIAA0408 homolog [Mus musculus]	RIKEN cDNA 9330159F19 gene
217124	4345	870	1531	-1.08472	1.49723173075835e-88	Down	6.86969785555216e-89	Ppp1r9b	GO:0015629//actin cytoskeleton;GO:0008287//protein serine/threonine phosphatase complex;GO:0001726//ruffle;GO:0070161//anchoring junction;GO:0030425//dendrite;GO:0031981//nuclear lumen;GO:0016020//membrane	GO:0019903//protein phosphatase binding;GO:0019212//phosphatase inhibitor activity;GO:0008092//cytoskeletal protein binding	GO:0008277//regulation of G protein-coupled receptor signaling pathway;GO:0022402//cell cycle process;GO:0043278//response to morphine;GO:0007346//regulation of mitotic cell cycle;GO:0019932//second-messenger-mediated signaling;GO:0030036//actin cytoskeleton organization;GO:0048870//cell motility;GO:0006468//protein phosphorylation;GO:0031175//neuron projection development;GO:0001558//regulation …	K17551//neurabin	gi|50053703|ref|NP_758465.2|//neurabin-2 [Mus musculus]	protein phosphatase 1, regulatory subunit 9B
16796	3433	709	1126	-1.23275	1.52336377414828e-88	Down	6.99652588227425e-89	Lasp1	GO:0005924//cell-substrate adherens junction;GO:0015629//actin cytoskeleton;GO:0044444//cytoplasmic part	GO:0003779//actin binding;GO:0030674//protein binding, bridging;GO:0022891;GO:0046914//transition metal ion binding	GO:0006811//ion transport	K18267//nebulin	gi|6754508|ref|NP_034818.1|//LIM and SH3 domain protein 1 [Mus musculus]	LIM and SH3 protein 1
235907	3960	540.44	727.53	-1.47123	1.66085233504389e-88	Down	7.63553767725202e-89	Zfp65	NA	GO:0043169//cation binding	NA	K09228//KRAB domain-containing zinc finger protein	gi|21704250|ref|NP_663597.1|//zinc finger protein 71, related sequence [Mus musculus]	zinc finger protein 65
15975	7025	551.29	752.71	-1.45082	2.02203008074651e-88	Down	9.30519700187953e-89	Ifnar1	GO:0031224//intrinsic component of membrane	GO:0004896//cytokine receptor activity	GO:0032606//type I interferon production;GO:0001819//positive regulation of cytokine production;GO:0046649//lymphocyte activation;GO:0002252//immune effector process;GO:0007166//cell surface receptor signaling pathway	K05130//interferon receptor 1	gi|148671880|gb|EDL03827.1|//interferon (alpha and beta) receptor 1, isoform CRA_c, partial [Mus musculus]	interferon (alpha and beta) receptor 1
20972	830	305	2663	1.22606841401021	2.38509208187274e-88	Up	1.09868208616958e-88	Syngr1	GO:0016020//membrane;GO:0008021//synaptic vesicle;GO:0031224//intrinsic component of membrane	NA	GO:0048168//regulation of neuronal synaptic plasticity	K04403//TAK1-binding protein 1;K17783//mitochondrial FAD-linked sulfhydryl oxidase [EC:1.8.3.2]	gi|46877048|ref|NP_997591.1|//synaptogyrin-1 isoform 1a [Mus musculus];gi|6678193|ref|NP_033329.1|//synaptogyrin-1 isoform 1b [Mus musculus]	synaptogyrin 1
319236	3629	496	629	-1.55738	2.39909910159552e-88	Down	1.10622530964532e-88	Trim12c	GO:0031981//nuclear lumen	GO:0038023//signaling receptor activity;GO:0046914//transition metal ion binding;GO:0042802//identical protein binding;GO:0019787//ubiquitin-like protein transferase activity	GO:0002758//innate immune response-activating signal transduction;GO:0002831//regulation of response to biotic stimulus;GO:0000165//MAPK cascade;GO:0007249//I-kappaB kinase/NF-kappaB signaling;GO:0051259//protein complex oligomerization;GO:0051091//positive regulation of DNA-binding transcription factor activity;GO:0000209//protein polyubiquitination	K10648//tripartite motif-containing protein 5 [EC:2.3.2.27]	gi|225579155|ref|NP_783608.3|//tripartite motif-containing 12C [Mus musculus]	tripartite motif-containing 12C
16854	1386	744	1214	-1.19371	2.57540882878945e-88	Down	1.18869290333203e-88	Lgals3	GO:0019866//organelle inner membrane;GO:0031012//extracellular matrix;GO:0043231//intracellular membrane-bounded organelle	GO:0005515//protein binding	GO:0048731//system development;GO:0006396//RNA processing;GO:0043062//extracellular structure organization	K06831//galectin-3	gi|559812781|gb|AHB20285.1|//lectin galactoside-binding soluble 3 protein [Rattus norvegicus]	lectin, galactose binding, soluble 3
24030	684	139	1660	1.67792358676063	3.38099262900121e-88	Up	1.56358906443624e-88	Mrps12	GO:0043231//intracellular membrane-bounded organelle;GO:0044391//ribosomal subunit	NA	GO:0010467//gene expression	K02950//small subunit ribosomal protein S12	gi|6755360|ref|NP_036015.1|//28S ribosomal protein S12, mitochondrial precursor [Mus musculus]	mitochondrial ribosomal protein S12
77106	4430	449.45	529.31	-1.66415	4.29736686807281e-88	Down	1.9893337773025e-88	Tmem181a	NA	GO:0005488//binding	NA	NA	gi|75677514|ref|NP_001028350.1|//transmembrane protein 181 [Mus musculus]	transmembrane protein 181A
53867	6132	872	1541	-1.07864	5.79854897901052e-88	Down	2.68953344466386e-88	Col5a3	NA	NA	NA	K19721//collagen, type V/XI/XXIV/XXVII, alpha	NA	collagen, type V, alpha 3
50876	9893	336	301	-2.0588	6.48074272851949e-88	Down	3.00890150000654e-88	Tmod2	NA	NA	NA	K10370//tropomodulin	NA	tropomodulin 2
67579	7580	695	1098	-1.24031	1.18166505996821e-87	Down	5.49164857215395e-88	Cpeb4	NA	NA	NA	K02602//cytoplasmic polyadenylation element-binding protein	NA	cytoplasmic polyadenylation element binding protein 4
79264	6103	416	462	-1.74879	1.87757317822307e-87	Down	8.73433718801967e-88	Krit1	GO:0043232//intracellular non-membrane-bounded organelle;GO:0032991//protein-containing complex;GO:0016020//membrane;GO:0030054//cell junction	GO:0030695//GTPase regulator activity;GO:0005488//binding	GO:0019725//cellular homeostasis;GO:0001525//angiogenesis;GO:0019222//regulation of metabolic process;GO:0043066//negative regulation of apoptotic process;GO:0001935//endothelial cell proliferation;GO:0032878//regulation of establishment or maintenance of cell polarity;GO:0010594//regulation of endothelial cell migration;GO:0043393//regulation of protein binding	K17705//Krev interaction trapped protein 1	gi|148682673|gb|EDL14620.1|//KRIT1, ankyrin repeat containing, isoform CRA_c, partial [Mus musculus];gi|148682674|gb|EDL14621.1|//KRIT1, ankyrin repeat containing, isoform CRA_d, partial [Mus musculus];gi|282847450|ref|NP_109600.2|//krev interaction trapped protein 1 isoform 1 [Mus musculus]	KRIT1, ankyrin repeat containing
331401	7631	514	674	-1.50912	1.94629942156743e-87	Down	9.06289728070507e-88	Thoc2	GO:0000346//transcription export complex	GO:0003676//nucleic acid binding	GO:0006406//mRNA export from nucleus;GO:0006396//RNA processing	K12879//THO complex subunit 2	gi|125656163|ref|NP_001028594.1|//THO complex subunit 2 [Mus musculus]	THO complex 2
108655	6649	525	699	-1.48713	2.17412583399615e-87	Down	1.01336520782567e-87	Foxp1	NA	NA	NA	K09409//forkhead box protein P	gi|568940197|ref|XP_006505377.1|//PREDICTED: forkhead box protein P1 isoform X4 [Mus musculus];gi|309243071|ref|NP_001184250.1|//forkhead box protein P1 isoform 2 [Mus musculus];gi|16716509|ref|NP_444432.1|//forkhead box protein P1 isoform 1 [Mus musculus]	forkhead box P1
110796	5814	490	621	-1.55829	2.24717599590587e-87	Down	1.04843592892957e-87	Tshz1	GO:0031981//nuclear lumen	GO:0003677//DNA binding;GO:0001071;GO:0046914//transition metal ion binding	GO:0042471//ear morphogenesis;GO:0003002//regionalization;GO:0010467//gene expression	K09236//teashirt	gi|60360598|dbj|BAD90534.1|//mKIAA4206 protein [Mus musculus]	teashirt zinc finger family member 1
211401	4938	729	1185	-1.19921	3.40751818629082e-87	Down	1.59445036638461e-87	Mtss1	GO:0005856//cytoskeleton	GO:0003779//actin binding;GO:0030674//protein binding, bridging;GO:0019904//protein domain specific binding	GO:0008154//actin polymerization or depolymerization;GO:0035850//epithelial cell differentiation involved in kidney development;GO:0050673//epithelial cell proliferation;GO:0007154//cell communication;GO:0033554//cellular response to stress;GO:0060562//epithelial tube morphogenesis;GO:0030031//cell projection assembly;GO:0008285//negative regulation of cell proliferation	K20128//metastasis suppressor protein 1	gi|194474044|ref|NP_001124035.1|//metastasis suppressor protein 1 [Rattus norvegicus] ;gi|37359942|dbj|BAC97949.1|//mKIAA0429 protein [Mus musculus]	metastasis suppressor 1
109305	1871	257	2374	1.30737680369788	4.28157491292104e-87	Up	2.00538711085609e-87	Orai1	GO:0016021//integral component of membrane;GO:0032991//protein-containing complex;GO:0043005//neuron projection	GO:0005262//calcium channel activity;GO:0005488//binding	GO:0006816//calcium ion transport	K16056//calcium release-activated calcium channel protein 1	gi|148687708|gb|EDL19655.1|//transmembrane protein 142A, isoform CRA_a, partial [Mus musculus]	ORAI calcium release-activated calcium modulator 1
215615	2238	522	695	-1.48714	6.65697355930105e-87	Down	3.12704838387484e-87	Rnpep	GO:0016020//membrane;GO:0009986//cell surface;GO:0044421//extracellular region part;GO:0016023;GO:0042995//cell projection	GO:0046914//transition metal ion binding;GO:0033218//amide binding;GO:0004177//aminopeptidase activity	GO:0051604//protein maturation;GO:0043010//camera-type eye development;GO:0006636//unsaturated fatty acid biosynthetic process;GO:0008217//regulation of blood pressure	K01260//aminopeptidase B [EC:3.4.11.6]	gi|227499234|ref|NP_001153096.1|//aminopeptidase B isoform 2 [Mus musculus];gi|227499103|ref|NP_663392.2|//aminopeptidase B isoform 1 [Mus musculus]	arginyl aminopeptidase (aminopeptidase B)
78797	4243	502	651	-1.52513	9.43684701664557e-87	Down	4.43715807533684e-87	Ndor1	GO:0044424//intracellular part	GO:0046914//transition metal ion binding;GO:0032553//ribonucleotide binding	GO:0044710;GO:0071310//cellular response to organic substance	K15014//solute carrier family 29 (equilibrative nucleoside transporter), member 1/2/3;K00327//NADPH-ferrihemoprotein reductase [EC:1.6.2.4]	gi|126723293|ref|NP_001075945.1|//NADPH-dependent diflavin oxidoreductase 1 isoform 1 [Mus musculus];gi|568914570|ref|XP_006498518.1|//PREDICTED: NADPH-dependent diflavin oxidoreductase 1 isoform X11 [Mus musculus];gi|357527449|ref|NP_001239470.1|//NADPH-dependent diflavin oxidoreductase 1 isoform 2 [Mus musculus]	NADPH dependent diflavin oxidoreductase 1
26400	3298	821	1421	-1.10865	1.2842957698893e-86	Down	6.05621460202414e-87	Map2k7	GO:0044444//cytoplasmic part;GO:0043231//intracellular membrane-bounded organelle	GO:0019901//protein kinase binding;GO:0004708//MAP kinase kinase activity;GO:0019902//phosphatase binding;GO:0032550//purine ribonucleoside binding;GO:0046872//metal ion binding	GO:0043065//positive regulation of apoptotic process;GO:0051403//stress-activated MAPK cascade;GO:0000187//activation of MAPK activity	K04431//mitogen-activated protein kinase kinase 7 [EC:2.7.12.2]	gi|982984731|ref|XP_015319588.1|//PREDICTED: dual specificity mitogen-activated protein kinase kinase 7 isoform X2 [Bos taurus];gi|110347549|ref|NP_001036022.1|//dual specificity mitogen-activated protein kinase kinase 7 isoform 1 [Mus musculus];gi|619534161|ref|NP_001278706.1|//dual specificity mitogen-activated protein kinase kinase 7 isoform 4 [Mus musculus];gi|2462789|gb|AAC53365.1|//MKK7b [M…	mitogen-activated protein kinase kinase 7
17318	3319	289	220	-2.29367	1.5043312396007e-86	Down	7.10065276477358e-87	Mid1	GO:0005874//microtubule	GO:0003824//catalytic activity;GO:0046914//transition metal ion binding;GO:0044389//ubiquitin-like protein ligase binding	GO:0032872//regulation of stress-activated MAPK cascade;GO:0007019//microtubule depolymerization;GO:0007275//multicellular organism development	K08285//midline 1 [EC:2.3.2.27]	gi|594190984|ref|NP_001277435.1|//E3 ubiquitin-protein ligase Midline-1 isoform 3 [Mus musculus];gi|594190922|ref|NP_001277433.1|//E3 ubiquitin-protein ligase Midline-1 isoform 2 [Mus musculus];gi|594191002|ref|NP_001277441.1|//E3 ubiquitin-protein ligase Midline-1 isoform 4 [Mus musculus]	midline 1
12700	2862	223	2167	1.38048067142322	1.94267427643059e-86	Up	9.17852689087068e-87	Cish	NA	NA	NA	K04701//cytokine inducible SH2-containing protein	NA	cytokine inducible SH2-containing protein
215653	4825	342	319	-2.00054	2.96325083571832e-86	Down	1.40408558924369e-86	Rassf2	GO:0043231//intracellular membrane-bounded organelle	NA	GO:0007154//cell communication	K09851//Ras association domain-containing protein 2/4	gi|50510397|dbj|BAD32184.1|//mKIAA0168 protein [Mus musculus]	Ras association (RalGDS/AF-6) domain family member 2
109552	2399	759	1267	-1.16086	3.12896680134648e-86	Down	1.48403010521122e-86	Sri	GO:0030667//secretory granule membrane;GO:0031674//I band;GO:0005783//endoplasmic reticulum	GO:0046983//protein dimerization activity;GO:0046872//metal ion binding	GO:0002027//regulation of heart rate;GO:0060314//regulation of ryanodine-sensitive calcium-release channel activity;GO:0090257//regulation of muscle system process;GO:0032970//regulation of actin filament-based process;GO:0010649//regulation of cell communication by electrical coupling	K08585//calpain, invertebrate [EC:3.4.22.-]	gi|124430537|ref|NP_001074443.1|//sorcin isoform 1 [Mus musculus];gi|12843188|dbj|BAB25891.1|//unnamed protein product [Mus musculus]	sorcin
233904	5934	528	713	-1.46674	3.92543678407309e-86	Down	1.86357095884996e-86	Setd1a	NA	NA	NA	K11422//histone-lysine N-methyltransferase SETD1 [EC:2.1.1.43]	gi|119508422|ref|NP_821172.2|//histone-lysine N-methyltransferase SETD1A [Mus musculus]	SET domain containing 1A
12193	3537	886	1593	-1.05374	4.42181652720574e-86	Down	2.10123417922701e-86	Zfp36l2	GO:0043231//intracellular membrane-bounded organelle	GO:0003676//nucleic acid binding;GO:0001071	GO:0043487//regulation of RNA stability;GO:0006351//transcription, DNA-templated;GO:0030217//T cell differentiation	K18753//butyrate response factor	gi|74144555|dbj|BAE36112.1|//unnamed protein product [Mus musculus]	zinc finger protein 36, C3H type-like 2
664883	7000	329	295	-2.05748	4.67669304150743e-86	Down	2.22447739893868e-86	Nova1	GO:0043231//intracellular membrane-bounded organelle	GO:0003723//RNA binding	GO:0044708;GO:0000377//RNA splicing, via transesterification reactions with bulged adenosine as nucleophile;GO:0048731//system development;GO:0007267//cell-cell signaling	K14944//RNA-binding protein Nova	gi|488534205|ref|XP_004458817.1|//PREDICTED: RNA-binding protein Nova-1 [Dasypus novemcinctus]	neuro-oncological ventral antigen 1
269400	4430	474	593	-1.57696	4.92395966336431e-86	Down	2.34432930128336e-86	Rtel1	GO:0043231//intracellular membrane-bounded organelle	GO:0032550//purine ribonucleoside binding;GO:0003678//DNA helicase activity;GO:0042623//ATPase activity, coupled;GO:0043169//cation binding;GO:0003676//nucleic acid binding;GO:0051536//iron-sulfur cluster binding	GO:0033554//cellular response to stress;GO:0000018//regulation of DNA recombination	K11136//regulator of telomere elongation helicase 1 [EC:3.6.4.12]	gi|262263449|ref|NP_001160140.1|//regulator of telomere elongation helicase 1 isoform 5 [Mus musculus];gi|568920270|ref|XP_006500703.1|//PREDICTED: regulator of telomere elongation helicase 1 isoform X5 [Mus musculus];gi|568920256|ref|XP_006500696.1|//PREDICTED: regulator of telomere elongation helicase 1 isoform X1 [Mus musculus];gi|568920264|ref|XP_006500700.1|//PREDICTED: regulator of telomere…	regulator of telomere elongation helicase 1
109205	4994	813	1406	-1.10983	6.13111573725902e-86	Down	2.92185220596448e-86	Sobp	NA	GO:0032183//SUMO binding	GO:0042471//ear morphogenesis;GO:0044708;GO:0050954//sensory perception of mechanical stimulus	K02367//glucuronyl/N-acetylglucosaminyl transferase EXT2 [EC:2.4.1.224 2.4.1.225]	gi|117938305|ref|NP_780616.4|//sine oculis-binding protein homolog [Mus musculus]	sine oculis-binding protein homolog (Drosophila)
105504	4659	720	1176	-1.19228	2.24590978478162e-85	Down	1.07746262517967e-85	Exoc5	GO:0044444//cytoplasmic part	GO:0005515//protein binding	GO:0045184//establishment of protein localization;GO:0048193//Golgi vesicle transport	K19984//exocyst complex component 5	gi|46402177|ref|NP_997097.1|//exocyst complex component 5 [Mus musculus]	exocyst complex component 5
72344	5609	591	864	-1.35223	2.77886404440874e-85	Down	1.33440808668536e-85	Usp36	GO:0043231//intracellular membrane-bounded organelle	GO:0070011//peptidase activity, acting on L-amino acid peptides	GO:0019941//modification-dependent protein catabolic process	K11855//ubiquitin carboxyl-terminal hydrolase 36/42 [EC:3.4.19.12]	gi|148702709|gb|EDL34656.1|//mCG13907, isoform CRA_c, partial [Mus musculus]	ubiquitin specific peptidase 36
21652	2446	658	1025	-1.26064	3.45535376969085e-85	Down	1.66082912874184e-85	Phf1	GO:0044427//chromosomal part;GO:0031519//PcG protein complex	GO:0042393//histone binding;GO:0046914//transition metal ion binding	GO:0031061//negative regulation of histone methylation;GO:0031062//positive regulation of histone methylation;GO:0033554//cellular response to stress	K11467//polycomb-like protein 1	gi|111185928|ref|NP_033369.2|//PHD finger protein 1 isoform 1 [Mus musculus];gi|698980044|ref|NP_001289326.1|//PHD finger protein 1 isoform 2 [Mus musculus]	PHD finger protein 1
71409	5851	478	607	-1.55542	4.62216846749259e-85	Down	2.22452144403062e-85	Fmnl2	NA	NA	NA	K04512//dishevelled associated activator of morphogenesis	gi|124378048|ref|NP_765997.2|//formin-like protein 2 [Mus musculus]	formin-like 2
103988	2372	451	548	-1.61905	4.62216846749259e-85	Down	2.22586683221883e-85	Gck	NA	NA	NA	K12407//glucokinase [EC:2.7.1.2]	gi|31982798|ref|NP_034422.2|//glucokinase isoform 1 [Mus musculus];gi|565671715|ref|NP_001274315.1|//glucokinase isoform 2 [Mus musculus]	glucokinase
57342	4450	712	1160	-1.19593	7.52948267080366e-85	Down	3.64304229670444e-85	Parva	GO:0031252//cell leading edge;GO:0043232//intracellular non-membrane-bounded organelle;GO:0043231//intracellular membrane-bounded organelle;GO:0032991//protein-containing complex;GO:0016020//membrane;GO:0005924//cell-substrate adherens junction	GO:0008092//cytoskeletal protein binding	GO:0042221//response to chemical;GO:0016337;GO:0007010//cytoskeleton organization;GO:0000904//cell morphogenesis involved in differentiation;GO:0022604//regulation of cell morphogenesis;GO:0003151//outflow tract morphogenesis;GO:0014909//smooth muscle cell migration;GO:0048858//cell projection morphogenesis;GO:0030048//actin filament-based movement;GO:0051259//protein complex oligomerization;GO:0…	K06275//parvin	gi|31982526|ref|NP_065631.3|//alpha-parvin [Mus musculus]	parvin, alpha
78309	7862	408	458	-1.73332	8.8395186989685e-85	Down	4.28090582655753e-85	Cul9	NA	NA	NA	K11970//cullin 9	NA	cullin 9
13135	713	209	2066	1.40516254003403	1.06583159291811e-84	Up	5.16658098738731e-85	Dad1	GO:0031224//intrinsic component of membrane;GO:0005789//endoplasmic reticulum membrane	GO:0004576//oligosaccharyl transferase activity	GO:0001701//in utero embryonic development;GO:0042221//response to chemical;GO:0006915//apoptotic process;GO:0031667//response to nutrient levels;GO:0006487//protein N-linked glycosylation	K12668//oligosaccharyltransferase complex subunit epsilon	gi|655863889|ref|XP_002718104.2|//PREDICTED: dolichyl-diphosphooligosaccharide--protein glycosyltransferase subunit DAD1 [Oryctolagus cuniculus]	defender against cell death 1
20514	2758	707	1151	-1.197	2.20289469153247e-84	Down	1.06884714934125e-84	Slc1a5	GO:0044444//cytoplasmic part;GO:0031224//intrinsic component of membrane;GO:0043231//intracellular membrane-bounded organelle	GO:0015291//secondary active transmembrane transporter activity;GO:0016597//amino acid binding;GO:0015179//L-amino acid transmembrane transporter activity;GO:0005310//dicarboxylic acid transmembrane transporter activity	GO:0015807//L-amino acid transport;GO:0006858//extracellular transport	K05616//solute carrier family 1 (neutral amino acid transporter), member 5	gi|114326474|ref|NP_033227.2|//neutral amino acid transporter B(0) [Mus musculus]	solute carrier family 1 (neutral amino acid transporter), member 5
22235	2461	484	625	-1.53125	3.38470316506394e-84	Down	1.64534031905509e-84	Ugdh	GO:0044444//cytoplasmic part	GO:0016616//oxidoreductase activity, acting on the CH-OH group of donors, NAD or NADP as acceptor;GO:0000166//nucleotide binding	GO:0006023//aminoglycan biosynthetic process;GO:0007369//gastrulation;GO:0009226//nucleotide-sugar biosynthetic process	K00012//UDPglucose 6-dehydrogenase [EC:1.1.1.22]	gi|6678499|ref|NP_033492.1|//UDP-glucose 6-dehydrogenase [Mus musculus]	UDP-glucose dehydrogenase
270118	4452	336	316	-1.98864	3.91786132273427e-84	Down	1.90629577245839e-84	Maml2	NA	NA	NA	K06061//mastermind	gi|37360560|dbj|BAC98258.1|//mKIAA1819 protein [Mus musculus]	mastermind like 2 (Drosophila)
52815	2235	630	965	-1.28493	4.71620952334888e-84	Down	2.29688900715575e-84	Ldhd	GO:0019866//organelle inner membrane;GO:0043231//intracellular membrane-bounded organelle	GO:0004457//lactate dehydrogenase activity;GO:0000166//nucleotide binding;GO:0016616//oxidoreductase activity, acting on the CH-OH group of donors, NAD or NADP as acceptor	GO:0009152//purine ribonucleotide biosynthetic process	K00102//D-lactate dehydrogenase (cytochrome) [EC:1.1.2.4]	gi|34328379|ref|NP_081846.3|//probable D-lactate dehydrogenase, mitochondrial [Mus musculus]	lactate dehydrogenase D
272027	3726	293.34	237.25	-2.20627	7.60055262114386e-84	Down	3.70507840702849e-84	Tstd2	NA	NA	NA	NA	gi|144922728|ref|NP_766621.3|//thiosulfate sulfurtransferase/rhodanese-like domain-containing protein 2 [Mus musculus]	thiosulfate sulfurtransferase (rhodanese)-like domain containing 2
71939	2322	386	417	-1.78866	8.23943343748265e-84	Down	4.02026350113221e-84	Apol6	NA	NA	NA	K14480//apolipoprotein L	gi|74190596|dbj|BAE25940.1|//unnamed protein product [Mus musculus]	apolipoprotein L 6
217615	2832	610	919	-1.30885	9.4135114415756e-84	Down	4.59741156161504e-84	Ctage5	GO:0016020//membrane;GO:0031224//intrinsic component of membrane	NA	NA	K20478//golgin subfamily B member 1;K11499//centromere protein F;K16551//A-kinase anchor protein 9;K17975//kinectin;K11849//ubiquitin carboxyl-terminal hydrolase 25 [EC:3.4.19.12]	gi|259155336|ref|NP_001158725.1|//cTAGE family member 5 isoform 2 [Mus musculus];gi|259155334|ref|NP_666146.3|//cTAGE family member 5 isoform 1 [Mus musculus];gi|259155338|ref|NP_001158726.1|//cTAGE family member 5 isoform 3 [Mus musculus]	CTAGE family, member 5
20222	1674	570	826	-1.36492	1.77317912752401e-83	Down	8.66799240726788e-84	Sf3a2	NA	NA	NA	K12826//splicing factor 3A subunit 2	NA	splicing factor 3a, subunit 2
330657	2531	329.42	306.25	-2.00532	2.08042070454149e-83	Down	1.01793696645527e-83	Prss53	NA	GO:0004175//endopeptidase activity	GO:0019538//protein metabolic process	K09630//polyserase 2 [EC:3.4.21.-]	gi|60359900|dbj|BAD90169.1|//mFLJ00289 protein [Mus musculus]	protease, serine 53
234825	2083	608	917	-1.30725	2.49020517498723e-83	Down	1.21957435101657e-83	Klhdc4	NA	NA	NA	K10317//F-box protein 42;K20285//Rab9 effector protein with kelch motifs	gi|255683384|ref|NP_663580.2|//kelch domain-containing protein 4 [Mus musculus]	kelch domain containing 4
13139	2842	531	740	-1.42129	1.04554917155599e-82	Down	5.13482521556882e-83	Dgka	GO:0016020//membrane;GO:0044444//cytoplasmic part	GO:0032550//purine ribonucleoside binding;GO:0008289//lipid binding;GO:0016301//kinase activity;GO:0046872//metal ion binding	GO:0007186//G protein-coupled receptor signaling pathway;GO:0006796//phosphate-containing compound metabolic process	K00901//diacylglycerol kinase (ATP) [EC:2.7.1.107]	gi|31560474|ref|NP_058091.2|//diacylglycerol kinase alpha [Mus musculus]	diacylglycerol kinase, alpha
64010	2524	905	1672	-1.01452	1.06923111612716e-82	Down	5.25599242079289e-83	Sav1	GO:0043231//intracellular membrane-bounded organelle	NA	GO:0035556//intracellular signal transduction;GO:0051239//regulation of multicellular organismal process;GO:0002065//columnar/cuboidal epithelial cell differentiation;GO:0006915//apoptotic process;GO:0009913//epidermal cell differentiation;GO:0003281//ventricular septum development;GO:0008285//negative regulation of cell proliferation;GO:0035265//organ growth	K16686//scaffold protein salvador	gi|11528514|ref|NP_071311.1|//protein salvador homolog 1 [Mus musculus]	salvador family WW domain containing 1
432467	2170	555.97	798.95	-1.377	1.51454006258749e-82	Down	7.46564776053255e-83	Hnrnph3	NA	NA	NA	K12898//heterogeneous nuclear ribonucleoprotein F/H	gi|664771896|ref|XP_008505149.1|//PREDICTED: heterogeneous nuclear ribonucleoprotein H3 isoform X2 [Equus przewalskii]	heterogeneous nuclear ribonucleoprotein H3
234839	8216	780.02	1350.49	-1.1082	2.43490184181777e-82	Down	1.20245471864276e-82	Piezo1	NA	NA	NA	NA	NA	piezo-type mechanosensitive ion channel component 1
14311	1720	173	52	-3.63429	7.65354233724273e-82	Down	3.79355543154954e-82	Cidec	GO:0005924//cell-substrate adherens junction;GO:0044444//cytoplasmic part;GO:0043231//intracellular membrane-bounded organelle	NA	GO:0012502//induction of programmed cell death;GO:0006351//transcription, DNA-templated	K02310//DNA fragmentation factor, 45 kD, alpha subunit	gi|148667053|gb|EDK99469.1|//cell death-inducing DFFA-like effector c, isoform CRA_d, partial [Mus musculus];gi|148667052|gb|EDK99468.1|//cell death-inducing DFFA-like effector c, isoform CRA_c, partial [Mus musculus]	cell death-inducing DFFA-like effector c
213389	3460	251	170	-2.46226	8.08904187078559e-82	Down	4.01677189164938e-82	Prdm9	GO:0031981//nuclear lumen;GO:0043232//intracellular non-membrane-bounded organelle	GO:0046914//transition metal ion binding;GO:0018024//histone-lysine N-methyltransferase activity;GO:0003677//DNA binding	GO:0006366//transcription by RNA polymerase II;GO:0007131//reciprocal meiotic recombination;GO:0034968//histone lysine methylation;GO:0048232//male gamete generation	K09228//KRAB domain-containing zinc finger protein	gi|226958682|ref|NP_659058.2|//histone-lysine N-methyltransferase PRDM9 [Mus musculus]	PR domain containing 9
217198	3007	694	1139	-1.18534	1.27982077265201e-81	Down	6.36683982822398e-82	Plekhh3	GO:0043232//intracellular non-membrane-bounded organelle	GO:0008289//lipid binding	GO:0007154//cell communication	K12559//myosin X	gi|965960509|ref|XP_014954281.1|//PREDICTED: LOW QUALITY PROTEIN: pleckstrin homology domain-containing family H member 3 isoform X1 [Ovis aries]	pleckstrin homology domain containing, family H (with MyTH4 domain) member 3
50912	2803	647	1023	-1.23913	1.28095447969201e-81	Down	6.37830471870415e-82	Exosc10	NA	NA	NA	K12591//exosome complex exonuclease RRP6 [EC:3.1.13.-]	NA	exosome component 10
12978	3875	412	482	-1.67371	1.45318353287741e-81	Down	7.24249942740657e-82	Csf1r	GO:0043234;GO:0031224//intrinsic component of membrane;GO:0044464//cell part	GO:0032550//purine ribonucleoside binding;GO:0004714//transmembrane receptor protein tyrosine kinase activity;GO:0042802//identical protein binding	GO:0030030//cell projection organization;GO:0043410//positive regulation of MAPK cascade;GO:0014706//striated muscle tissue development;GO:0040017//positive regulation of locomotion;GO:0036005//response to macrophage colony-stimulating factor;GO:0007167//enzyme linked receptor protein signaling pathway;GO:0006650//glycerophospholipid metabolic process;GO:0008283//cell proliferation;GO:0019221//cy…	K05090//macrophage colony-stimulating factor 1 receptor [EC:2.7.10.1]	gi|44890287|gb|AAH66863.1|//Colony stimulating factor 1 receptor [Mus musculus]	colony stimulating factor 1 receptor
18799	2657	510	699	-1.44531	1.70929156600923e-81	Down	8.53445784016914e-82	Plcd1	GO:0044425//membrane part;GO:0005740//mitochondrial envelope	GO:0005515//protein binding;GO:0060089//molecular transducer activity;GO:0008289//lipid binding;GO:0043168//anion binding;GO:0046872//metal ion binding;GO:0004629//phospholipase C activity	GO:0008283//cell proliferation;GO:0006629//lipid metabolic process;GO:0032959//inositol trisphosphate biosynthetic process;GO:0010038//response to metal ion;GO:0034694//response to prostaglandin;GO:0007200//phospholipase C-activating G protein-coupled receptor signaling pathway;GO:0048646//anatomical structure formation involved in morphogenesis;GO:0014061//regulation of norepinephrine secretion;…	K05857//phosphatidylinositol phospholipase C, delta [EC:3.1.4.11]	gi|652698221|ref|NP_001280577.1|//1-phosphatidylinositol 4,5-bisphosphate phosphodiesterase delta-1 isoform 1 [Mus musculus];gi|9790167|ref|NP_062650.1|//1-phosphatidylinositol 4,5-bisphosphate phosphodiesterase delta-1 isoform 2 [Mus musculus]	phospholipase C, delta 1
235633	5103	655	1044	-1.22755	2.01589452584297e-81	Down	1.00744871079242e-81	Als2cl	GO:0043231//intracellular membrane-bounded organelle	GO:0017016//Ras GTPase binding;GO:0008047//enzyme activator activity;GO:0005088//Ras guanyl-nucleotide exchange factor activity	GO:0006996//organelle organization;GO:0007266//Rho protein signal transduction;GO:0033036//macromolecule localization	K04575//amyotrophic lateral sclerosis 2 protein	gi|225690620|ref|NP_666340.3|//ALS2 C-terminal-like protein [Mus musculus]	ALS2 C-terminal like
56427	1886	515	711	-1.43483	2.11505978430818e-81	Down	1.05796860504422e-81	Tubd1	GO:0015630//microtubule cytoskeleton;GO:0032991//protein-containing complex;GO:0043231//intracellular membrane-bounded organelle	GO:0032550//purine ribonucleoside binding;GO:0017111//nucleoside-triphosphatase activity;GO:0005198//structural molecule activity	GO:0009154//purine ribonucleotide catabolic process;GO:0048232//male gamete generation;GO:0048869//cellular developmental process;GO:0043623	K10390//tubulin delta	gi|148683843|gb|EDL15790.1|//tubulin, delta 1, isoform CRA_b, partial [Mus musculus];gi|148683844|gb|EDL15791.1|//tubulin, delta 1, isoform CRA_c, partial [Mus musculus]	tubulin, delta 1
382034	6528	813	1445	-1.07036	3.79074055017622e-81	Down	1.90132789946074e-81	Gse1	NA	NA	NA	K08213//MFS transporter, OCT family, solute carrier family 22 (organic cation transporter), member 17	gi|225543327|ref|NP_001139368.1|//genetic suppressor element 1 isoform 2 [Mus musculus]	genetic suppressor element 1, coiled-coil protein
235169	2290	640	1010	-1.24189	4.92005288523911e-81	Down	2.47670818474725e-81	Foxred1	GO:0031224//intrinsic component of membrane;GO:0043231//intracellular membrane-bounded organelle	GO:0003824//catalytic activity	GO:0044710	K18166//FAD-dependent oxidoreductase domain-containing protein 1	gi|148693434|gb|EDL25381.1|//FAD-dependent oxidoreductase domain containing 1, isoform CRA_a, partial [Mus musculus];gi|148693436|gb|EDL25383.1|//FAD-dependent oxidoreductase domain containing 1, isoform CRA_c, partial [Mus musculus]	FAD-dependent oxidoreductase domain containing 1
12390	2659	599	912	-1.29363	7.77330255011148e-81	Down	3.92007670603886e-81	Cav2	GO:0005783//endoplasmic reticulum;GO:0001669//acrosomal vesicle;GO:0032991//protein-containing complex;GO:0009898//cytoplasmic side of plasma membrane;GO:0012505//endomembrane system;GO:0016021//integral component of membrane	GO:0050780//dopamine receptor binding;GO:0042802//identical protein binding;GO:0000149//SNARE binding	GO:0007519//skeletal muscle tissue development;GO:0007267//cell-cell signaling;GO:0006461;GO:0016192//vesicle-mediated transport;GO:0001935//endothelial cell proliferation;GO:0001765//membrane raft assembly;GO:0007212//dopamine receptor signaling pathway;GO:0007067;GO:0007179//transforming growth factor beta receptor signaling pathway	K12958//caveolin 2	gi|18702317|ref|NP_058596.1|//caveolin-2 isoform 1 [Mus musculus]	caveolin 2
68564	10399	693	1143	-1.1782	9.52814586688783e-81	Down	4.82237533095752e-81	Nufip2	GO:0043231//intracellular membrane-bounded organelle;GO:0005840//ribosome	NA	NA	NA	gi|28972720|dbj|BAC65776.1|//mKIAA1321 protein [Mus musculus]	nuclear fragile X mental retardation protein interacting protein 2
16330	3826	490	658	-1.4748	1.0181309597251e-80	Down	5.16221345829584e-81	Inpp5b	GO:0031224//intrinsic component of membrane;GO:0043231//intracellular membrane-bounded organelle;GO:0044444//cytoplasmic part;GO:0031982//vesicle	GO:0034593//phosphatidylinositol bisphosphate phosphatase activity;GO:0046030//inositol trisphosphate phosphatase activity;GO:0043169//cation binding	GO:0046488//phosphatidylinositol metabolic process;GO:0007154//cell communication;GO:0048232//male gamete generation;GO:0048870//cell motility;GO:0016485//protein processing	K01099//inositol polyphosphate 5-phosphatase INPP5B/F [EC:3.1.3.36]	gi|148698404|gb|EDL30351.1|//inositol polyphosphate-5-phosphatase B, isoform CRA_a, partial [Mus musculus];gi|30231213|ref|NP_032411.3|//type II inositol 1,4,5-trisphosphate 5-phosphatase precursor [Mus musculus]	inositol polyphosphate-5-phosphatase B
21423	3310	692	1142	-1.17738	1.51105012211223e-80	Down	7.67519628481236e-81	Tcf3	GO:0043234;GO:0043231//intracellular membrane-bounded organelle;GO:0000786//nucleosome	GO:0003712//transcription coregulator activity;GO:0042802//identical protein binding;GO:0008134//transcription factor binding;GO:0001071;GO:0044212//transcription regulatory region DNA binding;GO:0046983//protein dimerization activity;GO:0019901//protein kinase binding;GO:0019904//protein domain specific binding	GO:0044093//positive regulation of molecular function;GO:0030183//B cell differentiation;GO:0030182//neuron differentiation;GO:0051318//G1 phase;GO:0006366//transcription by RNA polymerase II;GO:0051726//regulation of cell cycle;GO:0030888//regulation of B cell proliferation;GO:0030217//T cell differentiation;GO:0016573//histone acetylation;GO:0002237//response to molecule of bacterial origin;GO:…	K09063//transcription factor E2-alpha	gi|148699594|gb|EDL31541.1|//transcription factor E2a, isoform CRA_a, partial [Mus musculus];gi|148699595|gb|EDL31542.1|//transcription factor E2a, isoform CRA_b, partial [Mus musculus];gi|148699596|gb|EDL31543.1|//transcription factor E2a, isoform CRA_c, partial [Mus musculus];gi|148699598|gb|EDL31545.1|//transcription factor E2a, isoform CRA_e, partial [Mus musculus]	transcription factor 3
80904	2030	584	878	-1.31185	1.51207223958041e-80	Down	7.68726391373337e-81	Dtx3	NA	NA	NA	K06058//deltex [EC:2.3.2.27]	NA	deltex 3, E3 ubiquitin ligase
19141	1874	640	1014	-1.23619	1.81734982325692e-80	Down	9.24753677577034e-81	Lgmn	GO:0000323//lytic vacuole;GO:0005768//endosome	GO:0004175//endopeptidase activity	GO:0042221//response to chemical;GO:0035264//multicellular organism growth;GO:0043066//negative regulation of apoptotic process;GO:0019538//protein metabolic process	K01369//legumain [EC:3.4.22.34]	gi|586500378|pdb|4NOK|A//Chain A, Crystal Structure Of Proenzyme Asparaginyl Endopeptidase (aep) /legumain At Ph 7.5	legumain
329731	4317	290	244	-2.14927	2.54447095338228e-80	Down	1.29821852469576e-80	Fam19a3	NA	NA	NA	NA	gi|148675620|gb|EDL07567.1|//RIKEN cDNA 7530404M11, partial [Mus musculus]	family with sequence similarity 19, member A3
59056	4317	355	370	-1.8404	3.05172177291367e-80	Down	1.55841148437342e-80	Evc	GO:0043231//intracellular membrane-bounded organelle;GO:0005815//microtubule organizing center	NA	GO:0007224//smoothened signaling pathway;GO:0048513//animal organ development;GO:0001501//skeletal system development	K19605//ellis van creveld syndrome protein 1	gi|269784715|ref|NP_067267.2|//ellis-van Creveld syndrome protein homolog [Mus musculus]	Ellis van Creveld gene syndrome
78889	2363	668	1085	-1.20033	3.49147110120359e-80	Down	1.78456434006221e-80	Wsb1	GO:0044464//cell part	GO:0005488//binding	GO:0032446//protein modification by small protein conjugation;GO:0007165//signal transduction	K10341//WD repeat and SOCS box-containing protein 1	gi|83816974|ref|NP_062627.3|//WD repeat and SOCS box-containing protein 1 isoform 1 [Mus musculus];gi|5410334|gb|AAD43037.1|//WSB-1 isoform [Homo sapiens]	WD repeat and SOCS box-containing 1
13560	2667	504	694	-1.43859	5.15080955258099e-80	Down	2.63737163157385e-80	E4f1	GO:0015630//microtubule cytoskeleton;GO:0043231//intracellular membrane-bounded organelle	GO:0046914//transition metal ion binding;GO:0044212//transcription regulatory region DNA binding	GO:0007275//multicellular organism development;GO:0034645//cellular macromolecule biosynthetic process;GO:0007346//regulation of mitotic cell cycle;GO:0006366//transcription by RNA polymerase II;GO:0006259//DNA metabolic process	K09193//transcription factor Sp3	gi|85719296|ref|NP_031919.2|//transcription factor E4F1 2 [Mus musculus] ;gi|685156930|ref|NP_001288713.1|//transcription factor E4F1 1 [Mus musculus] ;gi|148690376|gb|EDL22323.1|//E4F transcription factor 1, isoform CRA_a, partial [Mus musculus]	E4F transcription factor 1
239217	6076	469	615	-1.5091	5.84435220560146e-80	Down	2.99780188004691e-80	Kctd12	GO:0043234;GO:0097060//synaptic membrane	NA	GO:0051259//protein complex oligomerization;GO:0007186//G protein-coupled receptor signaling pathway	NA	gi|123701966|ref|NP_808383.3|//BTB/POZ domain-containing protein KCTD12 [Mus musculus]	potassium channel tetramerisation domain containing 12
105239	3824	376	415	-1.75772	8.62390456456364e-80	Down	4.43923173153636e-80	Rnf44	NA	GO:0046914//transition metal ion binding	NA	K19041//E3 ubiquitin-protein ligase RNF38/44 [EC:2.3.2.27]	gi|225637511|ref|NP_001139498.1|//RING finger protein 44 isoform 2 [Mus musculus];gi|225637509|ref|NP_001139497.1|//RING finger protein 44 isoform 1 [Mus musculus] ;gi|568982880|ref|XP_006517083.1|//PREDICTED: RING finger protein 44 isoform X5 [Mus musculus];gi|532023856|ref|XP_005355266.1|//PREDICTED: RING finger protein 44 [Microtus ochrogaster]	ring finger protein 44
243197	2508	229	140	-2.61002	9.56952951009961e-80	Down	4.93035219037195e-80	Mfsd7a	GO:0031224//intrinsic component of membrane	NA	GO:0044763;GO:0051234//establishment of localization	K12306//MFS transporter, FLVCR family, MFS-domain-containing protein 7	gi|27370346|ref|NP_766471.1|//major facilitator superfamily domain-containing protein 7 [Mus musculus]	major facilitator superfamily domain containing 7A
16179	3838	819.03	1473.16	-1.05318	1.16365816013799e-79	Down	6.00061718454715e-80	Irak1	GO:0044444//cytoplasmic part;GO:0043231//intracellular membrane-bounded organelle	GO:0005126//cytokine receptor binding;GO:0042802//identical protein binding;GO:0046983//protein dimerization activity;GO:0004672//protein kinase activity;GO:0032550//purine ribonucleoside binding	GO:0019221//cytokine-mediated signaling pathway;GO:0006461;GO:0051091//positive regulation of DNA-binding transcription factor activity;GO:0043433//negative regulation of DNA-binding transcription factor activity;GO:0043406//positive regulation of MAP kinase activity;GO:0010874//regulation of cholesterol efflux;GO:0008284//positive regulation of cell proliferation;GO:0032496//response to lipopoly…	K04730//interleukin-1 receptor-associated kinase 1 [EC:2.7.11.1]	gi|295789139|ref|NP_001171444.1|//interleukin-1 receptor-associated kinase 1 isoform 1 [Mus musculus];gi|148697901|gb|EDL29848.1|//interleukin-1 receptor-associated kinase 1, isoform CRA_c, partial [Mus musculus];gi|295789115|ref|NP_001171447.1|//interleukin-1 receptor-associated kinase 1 isoform 2 [Mus musculus];gi|117606337|ref|NP_032389.2|//interleukin-1 receptor-associated kinase 1 isoform 4 …	interleukin-1 receptor-associated kinase 1
105844	4748	651	1048	-1.21319	1.72314514633262e-79	Down	8.89355039046961e-80	Card10	NA	NA	GO:0006915//apoptotic process;GO:0032147//activation of protein kinase activity	K07367//caspase recruitment domain-containing protein 11	gi|259089427|ref|NP_570929.2|//caspase recruitment domain-containing protein 10 [Mus musculus]	caspase recruitment domain family, member 10
72141	2499	505	700	-1.42903	2.16542621532773e-79	Down	1.11959590764489e-79	Adpgk	NA	GO:0043169//cation binding;GO:0016301//kinase activity	GO:0006796//phosphate-containing compound metabolic process;GO:0006007//glucose catabolic process	K08074//ADP-dependent glucokinase [EC:2.7.1.147]	gi|148694017|gb|EDL25964.1|//ADP-dependent glucokinase, isoform CRA_b, partial [Mus musculus]	ADP-dependent glucokinase
21689	1411	418	506	-1.62447	2.34467377123725e-79	Down	1.21333893725994e-79	Tekt1	GO:0005930//axoneme;GO:0015630//microtubule cytoskeleton	NA	GO:0007010//cytoskeleton organization	K18628//tektin-1	gi|117956379|ref|NP_035699.2|//tektin-1 [Mus musculus]	tektin 1
227696	1308	503	696	-1.43157	2.72278697811842e-79	Down	1.41148401365479e-79	Phyhd1	NA	GO:0016701//oxidoreductase activity, acting on single donors with incorporation of molecular oxygen;GO:0043169//cation binding	GO:0044710	K00477//phytanoyl-CoA hydroxylase [EC:1.14.11.18];K18741//protein nanos 1	gi|26986561|ref|NP_758471.1|//phytanoyl-CoA dioxygenase domain-containing protein 1 isoform 1 [Mus musculus];gi|357588425|ref|NP_001239497.1|//phytanoyl-CoA dioxygenase domain-containing protein 1 isoform 2 [Mus musculus]	phytanoyl-CoA dioxygenase domain containing 1
18709	3159	680	1123	-1.17635	4.43780232052681e-79	Down	2.30457849148863e-79	Pik3r2	GO:0043234;GO:0044464//cell part	GO:0005102//signaling receptor binding;GO:0019207//kinase regulator activity;GO:0052742//phosphatidylinositol kinase activity	GO:0006661//phosphatidylinositol biosynthetic process;GO:0007169//transmembrane receptor protein tyrosine kinase signaling pathway;GO:0016310//phosphorylation	K02649//phosphoinositide-3-kinase regulatory subunit alpha/beta/delta	gi|244792921|ref|NP_032867.2|//phosphatidylinositol 3-kinase regulatory subunit beta [Mus musculus]	phosphatidylinositol 3-kinase, regulatory subunit, polypeptide 2 (p85 beta)
230279	3630	521	739	-1.39581	4.67501180267817e-79	Down	2.42988874558947e-79	6330416G13Rik	GO:0031224//intrinsic component of membrane	NA	NA	NA	gi|27885007|ref|NP_659154.2|//transmembrane protein C9orf91 homolog [Mus musculus]	transmembrane protein 268
12332	1298	826	1497	-1.04224	5.38494029878174e-79	Down	2.80133059649303e-79	Capg	GO:0031981//nuclear lumen;GO:0048770//pigment granule;GO:0005635//nuclear envelope	NA	GO:0030835//negative regulation of actin filament depolymerization;GO:0022607//cellular component assembly	K10368//capping protein (actin filament), gelsolin-like	gi|110227377|ref|NP_001035999.1|//macrophage-capping protein [Mus musculus]	capping protein (actin filament), gelsolin-like
170716	1731	386	440	-1.7112	6.41474821786813e-79	Down	3.34288687343262e-79	Cyp4f13	GO:0031090//organelle membrane	GO:0046914//transition metal ion binding;GO:0046906//tetrapyrrole binding;GO:0016712//oxidoreductase activity, acting on paired donors, with incorporation or reduction of molecular oxygen, reduced flavin or flavoprotein as one donor, and incorporation of one atom of oxygen	GO:0006952//defense response;GO:0006690//icosanoid metabolic process	K00490//cytochrome P450 family 4 subfamily F [EC:1.14.14.1];K17726//phylloquinone omega-hydroxylase / docosahexaenoic acid omega-hydroxylase / leukotriene-B4 20-monooxygenase [EC:1.14.14.78 1.14.14.79 1.14.14.94]	gi|20373155|ref|NP_570952.1|//cytochrome P450, family 4, subfamily f, polypeptide 13 [Mus musculus]	cytochrome P450, family 4, subfamily f, polypeptide 13
226442	5271	565	844	-1.32111	8.00289973629355e-79	Down	4.17415182342346e-79	Zfp281	GO:0031981//nuclear lumen	GO:0046914//transition metal ion binding;GO:0003712//transcription coregulator activity;GO:0001071;GO:0044212//transcription regulatory region DNA binding	GO:0006351//transcription, DNA-templated;GO:0010171//body morphogenesis;GO:0030154//cell differentiation	K09228//KRAB domain-containing zinc finger protein	gi|29244048|ref|NP_808311.1|//zinc finger protein 281 [Mus musculus]	zinc finger protein 281
16328	7914	367	401	-1.77228	8.35658761580746e-79	Down	4.36622836955511e-79	Cep250	NA	NA	NA	K16464//centrosomal protein CEP250	gi|148674210|gb|EDL06157.1|//mCG5221, partial [Mus musculus]	centrosomal protein 250
56305	2744	718	1221	-1.1341	9.20998716852778e-79	Down	4.81630867616009e-79	Pitpnb	GO:0012505//endomembrane system;GO:0031090//organelle membrane;GO:0043231//intracellular membrane-bounded organelle	GO:0005548//phospholipid transporter activity;GO:0005488//binding	GO:0043009//chordate embryonic development;GO:0006869//lipid transport;GO:0051234//establishment of localization;GO:0006650//glycerophospholipid metabolic process	NA	gi|675294839|ref|NP_001288572.1|//phosphatidylinositol transfer protein beta isoform isoform 1 [Mus musculus];gi|675294851|ref|NP_001288595.1|//phosphatidylinositol transfer protein beta isoform isoform 4 [Mus musculus];gi|9790159|ref|NP_062614.1|//phosphatidylinositol transfer protein beta isoform isoform 2 [Mus musculus]	phosphatidylinositol transfer protein, beta
14269	4428	289	248	-2.12083	9.37462366446646e-79	Down	4.90666732470024e-79	Fnbp1	GO:0043232//intracellular non-membrane-bounded organelle;GO:0031982//vesicle;GO:0012505//endomembrane system;GO:0000323//lytic vacuole;GO:0016020//membrane	GO:0005515//protein binding	GO:0048869//cellular developmental process;GO:0016192//vesicle-mediated transport;GO:0048731//system development	K20121//formin-binding protein 1	gi|755497164|ref|XP_011237321.1|//PREDICTED: formin-binding protein 1 isoform X8 [Mus musculus];gi|28972273|dbj|BAC65590.1|//mKIAA0554 protein [Mus musculus];gi|74152512|dbj|BAE33974.1|//unnamed protein product [Mus musculus]	formin binding protein 1
16948	4494	374	416	-1.74656	1.07482047402012e-78	Down	5.63048566613822e-79	Lox	GO:0043231//intracellular membrane-bounded organelle;GO:0005578	GO:0046914//transition metal ion binding;GO:0016641//oxidoreductase activity, acting on the CH-NH2 group of donors, oxygen as acceptor	GO:0009611//response to wounding;GO:0044710;GO:0009725//response to hormone;GO:0085029//extracellular matrix assembly;GO:0030323//respiratory tube development	K00277//protein-lysine 6-oxidase [EC:1.4.3.13]	gi|74192826|dbj|BAE34923.1|//unnamed protein product [Mus musculus]	lysyl oxidase
71435	6944	491	673	-1.44522	1.56911107161382e-78	Down	8.22698000092347e-79	Arhgap21	GO:0043231//intracellular membrane-bounded organelle;GO:0043232//intracellular non-membrane-bounded organelle;GO:0031982//vesicle	GO:0008289//lipid binding;GO:0008047//enzyme activator activity	GO:0010970//transport along microtubule;GO:0051645//Golgi localization;GO:0007154//cell communication;GO:0006996//organelle organization	K20315//Rho GTPase-activating protein 21/23	gi|203097647|ref|NP_001121556.2|//rho GTPase-activating protein 21 isoform 1 [Mus musculus] ;gi|203097667|ref|NP_001074833.3|//rho GTPase-activating protein 21 isoform 2 [Mus musculus]	Rho GTPase activating protein 21
11305	8061	481	651	-1.46348	2.15278415808751e-78	Down	1.12970160349718e-78	Abca2	GO:0031224//intrinsic component of membrane;GO:0005764//lysosome;GO:0031090//organelle membrane;GO:0015630//microtubule cytoskeleton	GO:0032550//purine ribonucleoside binding;GO:0017111//nucleoside-triphosphatase activity	GO:0006366//transcription by RNA polymerase II;GO:0016125//sterol metabolic process;GO:0055092//sterol homeostasis;GO:0009725//response to hormone;GO:0009154//purine ribonucleotide catabolic process;GO:0032367//intracellular cholesterol transport	K05642//ATP-binding cassette, subfamily A (ABC1), member 2	gi|110225379|ref|NP_031405.2|//ATP-binding cassette sub-family A member 2 [Mus musculus]	ATP-binding cassette, sub-family A (ABC1), member 2
329502	4477	778	1382	-1.07119	7.71719448561378e-78	Down	4.06022640975872e-78	Pla2g4e	GO:0000323//lytic vacuole	GO:0043169//cation binding;GO:0004620//phospholipase activity	GO:0006644//phospholipid metabolic process	K16342//cytosolic phospholipase A2 [EC:3.1.1.4]	gi|63999319|ref|NP_808513.2|//cytosolic phospholipase A2 epsilon [Mus musculus]	phospholipase A2, group IVE
66259	3613	771	1365	-1.076	1.04420330575858e-77	Down	5.50333496405442e-78	Camk2n1	GO:0097060//synaptic membrane;GO:0044297//cell body;GO:0044327//dendritic spine head	GO:0016772//transferase activity, transferring phosphorus-containing groups;GO:0019900//kinase binding;GO:0004860//protein kinase inhibitor activity	GO:0007267//cell-cell signaling;GO:0001933//negative regulation of protein phosphorylation	NA	gi|74152877|dbj|BAB24979.3|//unnamed protein product [Mus musculus]	calcium/calmodulin-dependent protein kinase II inhibitor 1
101869	3285	578	883	-1.28876	1.24506924405563e-77	Down	6.57329574513557e-78	Unc45a	GO:0044444//cytoplasmic part;GO:0043231//intracellular membrane-bounded organelle	GO:0031072//heat shock protein binding	GO:0048869//cellular developmental process;GO:0048513//animal organ development;GO:0006457//protein folding	K20097//FK506-binding protein-like;K17766//mitochondrial import receptor subunit TOM34	gi|227908790|ref|NP_598713.2|//protein unc-45 homolog A [Mus musculus]	unc-45 myosin chaperone A
69368	4393	417	513	-1.60119	1.39232243161318e-77	Down	7.35704471508795e-78	Wdfy1	NA	NA	NA	K16482//centriolar protein POC1;K18643//katanin p80 WD40 repeat-containing subunit B1;K12182//hepatocyte growth factor-regulated tyrosine kinase substrate	NA	WD repeat and FYVE domain containing 1
54644	3935	772	1369	-1.07365	1.54675313150557e-77	Down	8.18009158643653e-78	Otud5	NA	NA	NA	K12655//OTU domain-containing protein 5 [EC:3.4.19.12]	NA	OTU domain containing 5
18572	6062	436	555	-1.55194	1.6140246726451e-77	Down	8.54320046315412e-78	Pdcd11	NA	NA	NA	K14792//rRNA biogenesis protein RRP5	gi|54607128|ref|NP_035183.2|//protein RRP5 homolog [Mus musculus]	programmed cell death 11
13645	3443	572	871	-1.29345	2.86916396531014e-77	Down	1.51998303479406e-77	Egf	GO:0031224//intrinsic component of membrane;GO:0044421//extracellular region part;GO:0016020//membrane	GO:0070851//growth factor receptor binding;GO:0046872//metal ion binding	GO:0043405//regulation of MAP kinase activity;GO:0051099//positive regulation of binding;GO:0007176//regulation of epidermal growth factor-activated receptor activity;GO:0010874//regulation of cholesterol efflux;GO:0031398//positive regulation of protein ubiquitination;GO:0006351//transcription, DNA-templated;GO:0007067;GO:0032880//regulation of protein localization;GO:0009306//protein secretion;…	K04357//epidermal growth factor	gi|148680290|gb|EDL12237.1|//epidermal growth factor, isoform CRA_a [Mus musculus];gi|148680291|gb|EDL12238.1|//epidermal growth factor, isoform CRA_b [Mus musculus]	epidermal growth factor
235574	4769	557	837	-1.31255	5.60740033132335e-77	Down	2.97825481940455e-77	Atp2c1	NA	NA	NA	K01537//Ca2+-transporting ATPase [EC:3.6.3.8]	NA	ATPase, Ca++-sequestering
338523	9553	648	1059	-1.19147	5.88246605290929e-77	Down	3.12702525114273e-77	Kdm7a	GO:0031981//nuclear lumen	GO:0016706//oxidoreductase activity, acting on paired donors, with incorporation or reduction of molecular oxygen, 2-oxoglutarate as one donor, and incorporation of one atom each of oxygen into both donors;GO:0016701//oxidoreductase activity, acting on single donors with incorporation of molecular oxygen;GO:0042393//histone binding;GO:0032452//histone demethylase activity;GO:0046914//transition m…	GO:0007420//brain development;GO:0070076//histone lysine demethylation;GO:0006351//transcription, DNA-templated	K11445//lysine-specific demethylase 7A [EC:1.14.11.-]	gi|157909789|ref|NP_001028602.2|//lysine-specific demethylase 7A [Mus musculus]	lysine (K)-specific demethylase 7A
19651	4821	512.59	732.51	-1.38506	6.29585529981634e-77	Down	3.35250226906191e-77	Rbl2	GO:0043234;GO:0031981//nuclear lumen	GO:0003676//nucleic acid binding	GO:0006325//chromatin organization;GO:0051318//G1 phase;GO:0019216//regulation of lipid metabolic process;GO:0006351//transcription, DNA-templated	K16332//retinoblastoma-like protein 2	gi|530537208|ref|NP_001268930.1|//retinoblastoma-like protein 2 isoform 3 [Mus musculus];gi|170932488|ref|NP_035380.3|//retinoblastoma-like protein 2 isoform 1 [Mus musculus];gi|530537206|ref|NP_001268929.1|//retinoblastoma-like protein 2 isoform 2 [Mus musculus]	retinoblastoma-like 2
105171	4102	678	1135	-1.15677	8.05106931217011e-77	Down	4.29080348516773e-77	Arrdc3	GO:0044424//intracellular part	GO:0031690//adrenergic receptor binding	GO:0060612//adipose tissue development;GO:0045745//positive regulation of G protein-coupled receptor signaling pathway;GO:0031649//heat generation;GO:0040013//negative regulation of locomotion;GO:0009892//negative regulation of metabolic process	K09364//POU domain transcription factor, class 2	gi|28972730|dbj|BAC65781.1|//mKIAA1376 protein [Mus musculus]	arrestin domain containing 3
12795	2485	21	685	3.12753988831898	8.91466775528229e-77	Up	4.75916438936348e-77	Plk3	NA	NA	NA	K08862//polo-like kinase 3 [EC:2.7.11.21]	NA	polo-like kinase 3
52120	2679	760	1345	-1.07657	1.08246921309883e-76	Down	5.78869039934555e-77	Hgsnat	GO:0031224//intrinsic component of membrane;GO:0005764//lysosome	GO:0008080//N-acetyltransferase activity	GO:0006461;GO:0007034//vacuolar transport	K10532//heparan-alpha-glucosaminide N-acetyltransferase [EC:2.3.1.78]	gi|115292433|ref|NP_084160.1|//heparan-alpha-glucosaminide N-acetyltransferase [Mus musculus]	heparan-alpha-glucosaminide N-acetyltransferase
215351	4976	731	1271	-1.10208	1.26434556132453e-76	Down	6.76705488002603e-77	Senp6	GO:0031981//nuclear lumen	GO:0046914//transition metal ion binding;GO:0019783//ubiquitin-like protein-specific protease activity	GO:0070646//protein modification by small protein removal;GO:0043254//regulation of protein complex assembly	K08595//sentrin-specific protease 6 [EC:3.4.22.68]	gi|902967447|ref|NP_001298039.1|//sentrin-specific protease 6 isoform 1 [Mus musculus];gi|46560561|ref|NP_666115.2|//sentrin-specific protease 6 isoform 2 [Mus musculus]	SUMO/sentrin specific peptidase 6
269878	10040	843	1564	-1.00847	1.95403071978688e-76	Down	1.04761724709255e-76	Megf8	NA	NA	NA	K10895//fanconi anemia group I protein;K05637//laminin, alpha 1/2	NA	multiple EGF-like-domains 8
319934	7163	370	419	-1.72068	2.64266120444943e-76	Down	1.41801538850359e-76	Sbf2	NA	GO:0042578//phosphoric ester hydrolase activity;GO:0042802//identical protein binding;GO:0005088//Ras guanyl-nucleotide exchange factor activity;GO:0019899//enzyme binding;GO:0005543//phospholipid binding	GO:0051259//protein complex oligomerization	K18061//myotubularin-related protein 5/13	gi|256355198|ref|NP_796298.2|//myotubularin-related protein 13 [Mus musculus]	SET binding factor 2
76499	5585	695	1182	-1.13396	2.74898728118376e-76	Down	1.47631854618298e-76	Clasp2	GO:0043231//intracellular membrane-bounded organelle;GO:0001726//ruffle;GO:0044444//cytoplasmic part;GO:0005874//microtubule;GO:0000775//chromosome, centromeric region;GO:0016020//membrane	GO:0008017//microtubule binding	GO:0048870//cell motility;GO:0007019//microtubule depolymerization;GO:0000087//mitotic M phase	K16578//CLIP-associating protein 1/2	gi|167234392|ref|NP_001107819.1|//CLIP-associating protein 2 isoform c [Mus musculus];gi|126506304|ref|NP_083909.2|//CLIP-associating protein 2 isoform a [Mus musculus];gi|557636644|ref|NP_001273529.1|//CLIP-associating protein 2 isoform e [Mus musculus];gi|557636661|ref|NP_001273528.1|//CLIP-associating protein 2 isoform d [Mus musculus] ;gi|557636653|ref|NP_001273531.1|//CLIP-associating protei…	CLIP associating protein 2
104799	2541	387	456	-1.6634	4.35860389565713e-76	Down	2.34669448429945e-76	Vipas39	GO:0031982//vesicle;GO:0005768//endosome	NA	GO:0006351//transcription, DNA-templated;GO:0007041//lysosomal transport;GO:0015031//protein transport;GO:0048232//male gamete generation;GO:0048869//cellular developmental process	K10738//DNA helicase MCM9 [EC:3.6.4.12];K01886//glutaminyl-tRNA synthetase [EC:6.1.1.18]	gi|217272818|ref|NP_001136052.1|//spermatogenesis-defective protein 39 homolog isoform a [Mus musculus];gi|148670990|gb|EDL02937.1|//expressed sequence AI413782, isoform CRA_f, partial [Mus musculus]	VPS33B interacting protein, apical-basolateral polarity regulator, spe-39 homolog
12388	5055	606	963	-1.23188	6.79325026883092e-76	Down	3.67296607256886e-76	Ctnnd1	GO:0031252//cell leading edge;GO:0044444//cytoplasmic part;GO:0016020//membrane;GO:0030425//dendrite;GO:0043231//intracellular membrane-bounded organelle;GO:0005913//cell-cell adherens junction	GO:0050839//cell adhesion molecule binding;GO:0019900//kinase binding;GO:0019902//phosphatase binding	GO:0007431//salivary gland development;GO:0009913//epidermal cell differentiation;GO:0030178//negative regulation of Wnt signaling pathway;GO:0030855//epithelial cell differentiation;GO:0007155//cell adhesion;GO:0006351//transcription, DNA-templated	K05690//catenin (cadherin-associated protein), delta 1	gi|148695340|gb|EDL27287.1|//catenin (cadherin associated protein), delta 1, isoform CRA_a [Mus musculus];gi|26006157|dbj|BAC41421.1|//mKIAA0384 protein [Mus musculus];gi|148695341|gb|EDL27288.1|//catenin (cadherin associated protein), delta 1, isoform CRA_b, partial [Mus musculus]	catenin (cadherin associated protein), delta 1
57837	2055	525	769	-1.34944	9.43889505233606e-76	Down	5.12057873729196e-76	Eral1	GO:0044429//mitochondrial part;GO:0019866//organelle inner membrane	GO:0003723//RNA binding;GO:0032550//purine ribonucleoside binding;GO:0043021//ribonucleoprotein complex binding	GO:0022618//ribonucleoprotein complex assembly	NA	gi|165377197|ref|NP_071708.2|//GTPase Era, mitochondrial [Mus musculus]	Era (G-protein)-like 1 (E. coli)
19414	4118	449	594	-1.49636	1.04547426901543e-75	Down	5.68118198590605e-76	Rasa3	NA	NA	NA	K12380//Ras GTPase-activating protein 3	gi|120444918|ref|NP_033051.2|//ras GTPase-activating protein 3 [Mus musculus]	RAS p21 protein activator 3
67848	2818	314	308	-1.92794	1.1141797039754e-75	Down	6.05959878981314e-76	Ddx55	NA	GO:0032550//purine ribonucleoside binding;GO:0042623//ATPase activity, coupled;GO:0003676//nucleic acid binding	NA	K14809//ATP-dependent RNA helicase DDX55/SPB4 [EC:3.6.4.13]	gi|74181724|dbj|BAE32574.1|//unnamed protein product [Mus musculus]	DEAD (Asp-Glu-Ala-Asp) box polypeptide 55
102032	1417	257	2253	1.2319041822914	1.31057156403664e-75	Up	7.13365888542607e-76	Smim19	GO:0031224//intrinsic component of membrane;GO:0031981//nuclear lumen	NA	NA	NA	gi|225735636|ref|NP_001012685.2|//small integral membrane protein 19 isoform 1 [Mus musculus]	small integral membrane protein 19
414077	815	275	2352	1.19628166967419	2.30719694932118e-75	Up	1.25794397501113e-75	Wdr83os	GO:0031224//intrinsic component of membrane	NA	NA	NA	gi|148679052|gb|EDL10999.1|//cDNA sequence BC056474, partial [Mus musculus]	WD repeat domain 83 opposite strand
66419	2882	343	2726	1.09040221388225	2.7648654943016e-75	Up	1.50873408540018e-75	Mrpl11	GO:0043231//intracellular membrane-bounded organelle;GO:0000315//organellar large ribosomal subunit	GO:0005198//structural molecule activity	GO:0010467//gene expression	K02867//large subunit ribosomal protein L11	gi|55742212|ref|NP_001006974.1|//39S ribosomal protein L11, mitochondrial [Rattus norvegicus]	mitochondrial ribosomal protein L11
230737	2350	706	1220	-1.11096	5.13261201446176e-75	Down	2.81943974756635e-75	Gnl2	NA	GO:0032550//purine ribonucleoside binding	NA	K14537//nuclear GTP-binding protein	gi|240120093|ref|NP_663527.2|//nucleolar GTP-binding protein 2 [Mus musculus]	guanine nucleotide binding protein-like 2 (nucleolar)
207165	11506	730	1282	-1.08767	5.93612731044296e-75	Down	3.26352508257675e-75	Bptf	NA	NA	NA	K11728//nucleosome-remodeling factor subunit BPTF	gi|140969817|ref|NP_789820.2|//nucleosome-remodeling factor subunit BPTF [Mus musculus]	bromodomain PHD finger transcription factor
69747	776	281	2380	1.18221667122423	7.38623513038322e-75	Up	4.07419092471791e-75	Zswim7	GO:0043234;GO:0043231//intracellular membrane-bounded organelle	GO:0046914//transition metal ion binding	GO:0031647//regulation of protein stability;GO:0033554//cellular response to stress;GO:0006259//DNA metabolic process	NA	gi|254553350|ref|NP_081474.1|//zinc finger SWIM domain-containing protein 7 [Mus musculus]	zinc finger SWIM-type containing 7
76485	1956	523	770	-1.34206	7.38716657970363e-75	Down	4.07806390101864e-75	Glt8d1	GO:0043231//intracellular membrane-bounded organelle;GO:0031224//intrinsic component of membrane	GO:0016740//transferase activity	NA	NA	gi|260763885|ref|NP_083902.2|//glycosyltransferase 8 domain-containing protein 1 [Mus musculus]	glycosyltransferase 8 domain containing 1
84092	4177	496	707	-1.38873	8.44830575319193e-75	Down	4.67154617047125e-75	Usp8	GO:0019898//extrinsic component of membrane;GO:0030141//secretory granule;GO:0010008//endosome membrane	GO:0016790//thiolester hydrolase activity;GO:0019783//ubiquitin-like protein-specific protease activity;GO:0019904//protein domain specific binding	GO:0016579//protein deubiquitination;GO:0019941//modification-dependent protein catabolic process;GO:0007264//small GTPase mediated signal transduction;GO:0006996//organelle organization	K11839//ubiquitin carboxyl-terminal hydrolase 8 [EC:3.4.19.12]	gi|148696217|gb|EDL28164.1|//ubiquitin specific peptidase 8, isoform CRA_b, partial [Mus musculus];gi|28972047|dbj|BAC65477.1|//mKIAA0055 protein [Mus musculus]	ubiquitin specific peptidase 8
18295	2540	695	1194	-1.11938	9.22185791872998e-75	Down	5.10348041507521e-75	Ogn	GO:0031012//extracellular matrix;GO:0044421//extracellular region part	GO:0005102//signaling receptor binding	GO:0008285//negative regulation of cell proliferation	K08126//osteoglycin (osteoinductive factor, mimecan)	gi|6679166|ref|NP_032786.1|//mimecan precursor [Mus musculus]	osteoglycin
67661	5440	603	964	-1.22323	1.01311807807848e-74	Down	5.61131695839693e-75	Ift172	GO:0005929//cilium;GO:0005815//microtubule organizing center	GO:0005515//protein binding	GO:0021515//cell differentiation in spinal cord;GO:0009855//determination of bilateral symmetry;GO:0001838//embryonic epithelial tube formation;GO:0003002//regionalization;GO:0051604//protein maturation;GO:0007166//cell surface receptor signaling pathway;GO:0010927//cellular component assembly involved in morphogenesis	K19676//intraflagellar transport protein 172	gi|148705414|gb|EDL37361.1|//intraflagellar transport 172 homolog (Chlamydomonas), isoform CRA_a, partial [Mus musculus]	intraflagellar transport 172
219105	5290	663	1115	-1.15014	1.6793128754167e-74	Down	9.33168931504503e-75	Zmym5	GO:0043231//intracellular membrane-bounded organelle	GO:0046914//transition metal ion binding	NA	K02981//small subunit ribosomal protein S2e	gi|568987346|ref|XP_006518915.1|//PREDICTED: zinc finger MYM-type protein 5 isoform X2 [Mus musculus]	zinc finger, MYM-type 5
208146	6024	284	255	-2.0555	1.77448967626679e-74	Down	9.86864170435954e-75	Yeats2	NA	NA	NA	K11341//YEATS domain-containing protein 4	gi|225543564|ref|NP_001139402.1|//YEATS domain-containing protein 2 isoform 1 [Mus musculus];gi|39104509|dbj|BAC65745.3|//mKIAA1197 protein [Mus musculus];gi|148665144|gb|EDK97560.1|//mCG128458, partial [Mus musculus]	YEATS domain containing 2
269639	3317	509	740	-1.36024	2.19064195522528e-74	Down	1.21929913677148e-74	Zfp512	GO:0043231//intracellular membrane-bounded organelle	GO:0046914//transition metal ion binding	GO:0006351//transcription, DNA-templated	K00876//uridine kinase [EC:2.7.1.48];K15200//general transcription factor 3C polypeptide 2;K10512//zinc finger and BTB domain-containing protein 40	gi|50511119|dbj|BAD32545.1|//mKIAA1805 protein [Mus musculus]	zinc finger protein 512
17312	1499	301	288	-1.9638	2.22416721398234e-74	Down	1.23897051396471e-74	Clec10a	GO:0031224//intrinsic component of membrane	GO:0005488//binding	NA	K06721//C-type lectin domain family 10 member A	gi|74218091|dbj|BAE42024.1|//unnamed protein product [Mus musculus];gi|6754688|ref|NP_034926.1|//C-type lectin domain family 10 member A isoform 2 [Mus musculus]	C-type lectin domain family 10, member A
329739	5702	554	848	-1.28592	3.0006685064322e-74	Down	1.67424893124496e-74	Fam102b	NA	NA	NA	K11339//mortality factor 4-like protein 1	gi|254675227|ref|NP_001157039.1|//protein FAM102B [Mus musculus]	family with sequence similarity 102, member B
66460	1623	181	1794	1.4090154210859	4.08532055904747e-74	Up	2.28129765408936e-74	Sys1	GO:0031224//intrinsic component of membrane;GO:0043231//intracellular membrane-bounded organelle	NA	GO:0045184//establishment of protein localization	K20318//protein SYS1	gi|672017709|ref|XP_008773833.1|//PREDICTED: protein SYS1 homolog isoform X1 [Rattus norvegicus]	SYS1 Golgi-localized integral membrane protein homolog (S. cerevisiae)
70599	5109	435	572	-1.5051	4.95411262625497e-74	Down	2.77320117789349e-74	Ssfa2	GO:0044424//intracellular part;GO:0016020//membrane	NA	NA	NA	gi|194473671|ref|NP_542125.3|//sperm-specific antigen 2 homolog [Mus musculus]	sperm specific antigen 2
67120	8774	422.61	544.54	-1.53439	5.38264627030086e-74	Down	3.01553237656934e-74	Ttc14	NA	GO:0005488//binding;GO:0003676//nucleic acid binding	NA	K13619//phospholipase DDHD1 [EC:3.1.1.-]	gi|50511215|dbj|BAD32593.1|//mKIAA1980 protein [Mus musculus];gi|594191011|ref|NP_001277431.1|//tetratricopeptide repeat protein 14 isoform d [Mus musculus] ;gi|26334203|dbj|BAC30819.1|//unnamed protein product [Mus musculus]	tetratricopeptide repeat domain 14
245000	8074	375	441	-1.66621	5.72286008911199e-74	Down	3.20873353078866e-74	Atr	GO:0000803//sex chromosome	GO:0004672//protein kinase activity;GO:0032404//mismatch repair complex binding	GO:0009411//response to UV;GO:0051098//regulation of binding;GO:0006468//protein phosphorylation;GO:0006260//DNA replication;GO:0007569//cell aging;GO:0030330//DNA damage response, signal transduction by p53 class mediator;GO:0042221//response to chemical;GO:0010332//response to gamma radiation	K06640//serine/threonine-protein kinase ATR [EC:2.7.11.1]	gi|189339266|ref|NP_063917.1|//serine/threonine-protein kinase ATR [Mus musculus]	ataxia telangiectasia and Rad3 related
14824	2348	750	1342	-1.06068	5.96134679945664e-74	Down	3.34516076765583e-74	Grn	GO:0043231//intracellular membrane-bounded organelle;GO:0044421//extracellular region part	GO:0005102//signaling receptor binding	GO:0051094//positive regulation of developmental process;GO:0043627//response to estrogen;GO:0007617//mating behavior;GO:0001824//blastocyst development;GO:0006897//endocytosis;GO:0008284//positive regulation of cell proliferation;GO:0010975//regulation of neuron projection development	K02599//Notch 1	gi|224967126|ref|NP_032201.2|//granulins precursor [Mus musculus]	granulin
12759	1832	393	2977	1.02115513722928	6.69656808538288e-74	Up	3.76076930772261e-74	Clu	NA	NA	NA	K17252//clusterin	NA	clusterin
11863	4325	565	877	-1.26578	6.79053874182675e-74	Down	3.81663079000186e-74	Arnt	GO:0043234;GO:0043231//intracellular membrane-bounded organelle	GO:0003712//transcription coregulator activity;GO:0038023//signaling receptor activity;GO:0005102//signaling receptor binding;GO:0046983//protein dimerization activity;GO:0000981//DNA-binding transcription factor activity, RNA polymerase II-specific;GO:0003677//DNA binding	GO:0048869//cellular developmental process;GO:0010556//regulation of macromolecule biosynthetic process;GO:0006366//transcription by RNA polymerase II;GO:0031328//positive regulation of cellular biosynthetic process;GO:0016925//protein sumoylation;GO:0001701//in utero embryonic development;GO:0001819//positive regulation of cytokine production;GO:0034599//cellular response to oxidative stress;GO:…	K09097//aryl hydrocarbon receptor nuclear translocator	gi|83627702|ref|NP_033839.2|//aryl hydrocarbon receptor nuclear translocator isoform b [Mus musculus] ;gi|83627709|ref|NP_001032826.1|//aryl hydrocarbon receptor nuclear translocator isoform a [Mus musculus]	aryl hydrocarbon receptor nuclear translocator
68671	1908	751	1346	-1.05831	8.74391110224812e-74	Down	4.9224784751774e-74	Pcyt2	NA	GO:0070567//cytidylyltransferase activity	GO:0046337//phosphatidylethanolamine metabolic process	K00967//ethanolamine-phosphate cytidylyltransferase [EC:2.7.7.14]	gi|31980842|ref|NP_077191.2|//ethanolamine-phosphate cytidylyltransferase [Mus musculus]	phosphate cytidylyltransferase 2, ethanolamine
73296	4937	432	568	-1.50524	1.51449805070111e-73	Down	8.56046379483402e-74	Rhobtb3	GO:0043231//intracellular membrane-bounded organelle	GO:0017111//nucleoside-triphosphatase activity;GO:0017016//Ras GTPase binding;GO:0032550//purine ribonucleoside binding	GO:0035556//intracellular signal transduction;GO:0016192//vesicle-mediated transport;GO:0009154//purine ribonucleotide catabolic process	K07869//Rho-related BTB domain-containing protein 3	gi|37360132|dbj|BAC98044.1|//mKIAA0878 protein [Mus musculus]	Rho-related BTB domain containing 3
[truncated: 3,059 more rows]

## Sheet: BDP-VS-MOD.DEGseq
GeneID	Length	MOD-Expression	X-Expression	log2Ratio(X/MOD)	q-value(Storey et al. 2003)	Up-Down-Regulation(X/MOD)	p-value	Symbol	Cellular Component	Molecular Function	Biological Process	Kegg Orthology	Nr Description	Desc
[truncated: 3,069 more rows]

## Sheet: LEU-VS-MOD.DEGseq_Method.GeneDi
GeneID	Length	MOD-Expression	LEU-Expression	log2Ratio(LEU/MOD)	q-value(Storey et al. 2003)	Up-Down-Regulation(LEU/MOD)	p-value	Symbol	Cellular Component	Molecular Function	Biological Process	Kegg Orthology	Nr Description	Desc
[truncated: 917 more rows]

[truncated: 1 more sheets: COM-VS-MOD.DEGseq_Method.GeneD]
